# Supplementary material for: AML, NOS and AML-MRC as defined by multilineage dysplasia share a common mutation pattern which is distinct from AML-MRC as defined by MDS-related cytogenetics
Source: Leukemia. 2022 Jun 20;36(7):1939–42. doi: 10.1038/s41375-022-01631-z (PMC9252909; doi:10.1038/s41375-022-01631-z)
Supplement: Supplementary file 7 — Supplementary Table 1 [file 41375_2022_1631_MOESM7_ESM.xlsx]

## Sheet: Supplementary Table 1
Patient ID	Age at diagnosis	Gender, 1=female, 2=male	Category used in this study	Subgroup	WHO category for cases with other rare rearrangements	for AML-MRC: multilineage dysplasia yes/no	WBC in 109/l	HB in g/dl	PLT in 109/l	% PB Blasts	% BM Blasts	Karyotype	Type of karyotype	ASXL1	BCOR	CBL	DNMT3A	EZH2	FLT3-TKD	FLT3-ITD	GATA1	GATA2	IDH1	IDH2	JAK2	KIT	KRAS	NRAS	PTPN11	RUNX1	SETBP1	SF3B1	SRSF2	STAG2	TET2	TP53	U2AF1	WT1	ZRSR2
P1	54.5	2	NPM1			.				91	95.5	46,XY[20]	normal							mutated				mutated
P2	58.4	2	NPM1			.	1.4	10.5	60		46.5	46,XY[20]	normal	wild-type	wild-type		wild-type	wild-type	wild-type	wild-type			wild-type	wild-type		wild-type	wild-type	wild-type		wild-type	wild-type	wild-type	wild-type			wild-type	wild-type		wild-type
P3	86	2	AML, NOS	AML without maturation		.	4.8	10.5	49		81	46,XY[20]	normal
P4	69.9	1	AML-MRC-C			no	104.7	6	35		50.5	45,XX,der(4)t(4;7)(q22;?p14),der(5)t(5;15)(q11;q14),der(7)t(4;7)(q31;p14)t(7;18)(q11;q22),+8,der(14;16)(16pter->16q10::14q10->14q12::16q11->16q22::14q13->14qter),r(17)(p12q11),t(17;20)(q11;q13),-18[14]/46,XX[1]	aberrant
P5	69.4	2	not classifiable			.	34.7	7.7	41	28		46,XY,5~50dmin.ish 5~50dmin(MYC+)[11]/46,XY,der(9)(9pter->9q13::8q24->8q24::hsr::8q24->8q24::9q13->9qter)[5]/46,XY[4]	aberrant	wild-type	wild-type	wild-type	wild-type	wild-type	wild-type	wild-type	wild-type	wild-type	wild-type	wild-type	wild-type	wild-type	wild-type	wild-type	wild-type	wild-type	wild-type	wild-type	mutated	wild-type	mutated	wild-type	wild-type	wild-type	wild-type
P6	88.5	2	AML, NOS	AML with minimal differentiation		.	1.7	10	155	4	73	46,XY[20]	normal						wild-type	wild-type
P7	71.6	1	PML::RARA			.	12.6	5.31	10	96		46,XX,t(15;17)(q24;q21)[20]	aberrant
P8	69	2	AML, NOS	Acute monoblastic leukaemia		.	82	10	66		59	46,XY[22]	normal	mutated		wild-type	wild-type	wild-type	wild-type	wild-type		wild-type	wild-type	wild-type	wild-type	wild-type	mutated	wild-type	wild-type	wild-type	wild-type	wild-type	wild-type		mutated	wild-type	wild-type	wild-type	mutated
P9	76	1	other rare rearrangements	other MECOM	MRC-C	.					57	45,XX,t(2;3;5)(p12;q26;q35),-7[6]/46,XX[15]	aberrant	mutated	wild-type	wild-type	wild-type	wild-type	wild-type	wild-type	wild-type	wild-type	wild-type	wild-type		wild-type	mutated	wild-type	wild-type	wild-type	wild-type	wild-type	wild-type	wild-type		wild-type	wild-type	wild-type	wild-type
P10	62.8	1	PML::RARA			.					13	46,XX,t(11;17;15)(q25;q21;q24).ish t(11;17;15)(PML+;RARA-;PML+,RARA+)[14]/46,XX[1]	aberrant
P11	76.8	1	other rare rearrangements	other KMT2A	NOS	.	11	10.8	32		82	46,XX,t(10;11)(q22;q23)[20]	aberrant
P12	78.8	2	AML-MRC-C			no					29.5	52,XY,der(5)(::5p14->5q14::hsr::5q34->5q35::),+8,+8,+9,+10,+13,+14,del(17)(p13p13)[16]/51,XY,der(5;6)(6pter->6q23::5p14->5q14::6q24->6qter),+8,+8,+9,+13,+14,+15,del(17)(p13p13)[6]	aberrant
P13	85.1	2	AML-MRC-C			no	3.9	10.4	76		24.5	46,XY,del(7)(q22q36)[5]/47,XY,+8[3]/46,XY[16]	aberrant	wild-type		wild-type	mutated	mutated	wild-type	wild-type		wild-type	wild-type	wild-type	wild-type	wild-type	wild-type	wild-type	wild-type	mutated	wild-type	mutated	wild-type		mutated	wild-type	wild-type	wild-type	wild-type
P14	73.3	1	AML-MRC-C			no				64	67.5	44,XX,der(3)t(3;5)(p12;p12),del(3)(p14p26),der(4)(17pter->17p13::17p12->17p11::4p15->4q11::3p21->3pter),-5,der(5)t(5;17)(q32;q12),-7,der(15)t(15;17)(p11;q25),der(17)(17pter->17p12::4q?->4q?::17p11->17q11::5q32->5qter)[14]/46,XX[1]	aberrant	wild-type	mutated	wild-type	wild-type	wild-type	wild-type	wild-type	wild-type	wild-type	wild-type	wild-type	wild-type	wild-type	wild-type	mutated	wild-type	wild-type	wild-type	wild-type	wild-type	wild-type	mutated	mutated	wild-type	wild-type	wild-type
P15	86.7	1	AML-MRC-C			no	18.1	9.5	16		50.5	45,XX,der(3)(3pter->3p26::3p11->3q21::18q21->18q23::3q26->3qter),del(5)(q12q35),der(12;14)(16pter->16p11::12q24->12q10::14q10->14q24::17q21->17qter),r(16)(p11q11),der(17)del(17)(p11p13)t(14;17)(q24;q21),r(18)(p11q21),i(22)(q10)[20]	aberrant																							wild-type
P16	59.6	1	CBFB::MYH11			.	22.61	7.57	16	85		46,XX,inv(2)(p11q13)c,inv(16)(p13q22)[20]	aberrant						mutated	wild-type
P17	76.9	2	AML, NOS	AML with maturation		.	171.65	10.2	17		47	46,XY[20]	normal	mutated	wild-type	wild-type	wild-type	mutated	wild-type	wild-type	wild-type	wild-type	wild-type	wild-type	wild-type	mutated	wild-type	wild-type	wild-type	wild-type	wild-type	wild-type	wild-type	wild-type		wild-type	wild-type	wild-type	wild-type
P18	43.8	2	AML, NOS	AML with minimal differentiation		.	3.42	8	255		27.5	46,XY[20]	normal	wild-type	mutated	wild-type	wild-type	wild-type	wild-type	wild-type	wild-type	wild-type	wild-type	mutated	wild-type	wild-type	wild-type	wild-type	wild-type	wild-type	wild-type	wild-type	wild-type	wild-type	wild-type	wild-type	wild-type	wild-type	wild-type
P19	80.8	2	AML, NOS	AML with maturation		.	2.01	8.6	62		43	46,XY[20]	normal	mutated	wild-type	wild-type	wild-type	wild-type	wild-type	wild-type		wild-type	wild-type	mutated	wild-type	wild-type	wild-type	wild-type	wild-type	wild-type		wild-type	mutated	mutated	wild-type	wild-type	wild-type	wild-type	wild-type
P20	85.9	1	AML, NOS	AML without maturation		.	14.5	8.8	110		74	47,XX,+11[16]/46,XX[4]	aberrant
P21	81.5	2	other rare rearrangements	other MECOM	MRC-C	.	6.5	8.8	144	60		45,XY,t(3;8)(q26;q24),-7[14]/46,XY[1]	aberrant
P22	84.8	1	not classifiable			.	2	7.5	37		16	46,XX[20]	normal	mutated		wild-type	wild-type	mutated	wild-type	wild-type	wild-type	wild-type	wild-type	wild-type	wild-type	wild-type	wild-type	wild-type	wild-type	wild-type	wild-type	wild-type	wild-type	mutated	mutated	wild-type	mutated	wild-type	wild-type
P23	71.3	2	AML, NOS	AML with maturation		.	3.17	12	69		21.5	46,XY[20]	normal	wild-type	wild-type	wild-type	wild-type	wild-type	wild-type	wild-type	wild-type	wild-type	wild-type	wild-type		wild-type	wild-type	wild-type	wild-type	wild-type	wild-type	mutated	wild-type	wild-type	wild-type	wild-type	wild-type	wild-type	wild-type
P24	76.9	2	AML-MRC-C			no	19.6	13.3	20	33		47~50,XY,der(6)t(3;6)(p24;q22),+7,+der(8)t(8;12)(p11;p13)x2,der(8)t(8;12)(p11;p13),+10,+15,+18[][cp15]/46,XY[6]	aberrant	wild-type	wild-type	wild-type	mutated	wild-type	wild-type	wild-type		wild-type	wild-type	wild-type	wild-type	wild-type	wild-type	wild-type	wild-type	wild-type	wild-type	wild-type	wild-type	wild-type	wild-type	wild-type	wild-type	wild-type	wild-type
P25	78.7	2	not classifiable			.	12.4	10.5	196	20		47,XY,+8[16]/46,XY[4]	aberrant	mutated	wild-type	wild-type	wild-type		wild-type	wild-type	wild-type	wild-type	wild-type	wild-type	wild-type	wild-type	wild-type	wild-type	wild-type	wild-type	wild-type	wild-type	wild-type		wild-type	wild-type	wild-type	wild-type	wild-type
P26	64.6	1	NPM1			.	18.81			69		46,XX[24]	normal	wild-type	wild-type	wild-type	mutated	wild-type	wild-type	mutated	wild-type	wild-type	wild-type	wild-type	wild-type	wild-type	wild-type	wild-type	wild-type	wild-type	wild-type	wild-type	wild-type	wild-type	mutated	wild-type	wild-type	wild-type	wild-type
P27	47.6	2	NPM1			.	40	8.5	300	51	45.5	46,XY[20]	normal	wild-type	wild-type	wild-type	wild-type	wild-type	wild-type	wild-type		wild-type	wild-type	wild-type	wild-type	wild-type	wild-type	mutated	wild-type	wild-type	wild-type	wild-type	wild-type	wild-type	wild-type	wild-type	wild-type	wild-type	wild-type
P28	75.3	2	AML, NOS	AML with maturation		.	1.07	11.1	60		36	46,XY[20]	normal	wild-type	wild-type	wild-type	wild-type	wild-type	wild-type	wild-type	wild-type	wild-type	wild-type	mutated		wild-type	wild-type	wild-type	wild-type	wild-type	wild-type	wild-type	mutated	wild-type	wild-type	wild-type	wild-type	wild-type	wild-type
P29	76.5	2	AML-MRC-C			no	1.8	12.2	231		43.5	55,XY,+Y,+2,+7,+9,+12,+12,+13,+18,+21[3]/46,XY[17]	aberrant	wild-type	wild-type	wild-type	mutated	wild-type	wild-type	wild-type		wild-type	wild-type	wild-type		wild-type	wild-type	wild-type		mutated	wild-type	wild-type	wild-type	wild-type	wild-type	wild-type	wild-type	wild-type	wild-type
P30	41.1	1	AML-MRC-C			no					62	45,XX,r(5)(p14q13),-7,inv(12)(p13q15),der(15)t(2;15)(?q35;q26)[19]/46,XX[1]	aberrant	wild-type	wild-type	wild-type	wild-type	wild-type	wild-type	wild-type	wild-type	wild-type	wild-type	wild-type	wild-type	wild-type	wild-type	wild-type	mutated	wild-type	wild-type	wild-type	wild-type	wild-type	wild-type	mutated	wild-type	wild-type	wild-type
P31	69.8	2	AML-MRC-MLD			yes	1.5	7.8	4.1		51.5	47,XY,+11[9]/46,XY[12]	aberrant	mutated	wild-type	wild-type	wild-type	mutated	wild-type	wild-type	wild-type	wild-type	wild-type	wild-type	wild-type	wild-type	wild-type	wild-type	wild-type	mutated	wild-type	wild-type	wild-type	mutated	mutated	wild-type	wild-type	wild-type	mutated
P32	57.6	1	NPM1			.	28.61			56		46,XX[20]	normal	wild-type	wild-type	wild-type	mutated	wild-type	wild-type	mutated	wild-type	wild-type	wild-type	wild-type	wild-type	wild-type	wild-type	wild-type	wild-type	wild-type	wild-type	wild-type	wild-type	wild-type	wild-type	wild-type	wild-type	wild-type	wild-type
P33	41.9	1	NPM1			.					6	46,XX[20]	normal	wild-type	wild-type	wild-type		wild-type	wild-type	mutated	wild-type	wild-type	wild-type	wild-type	wild-type	wild-type	mutated	wild-type	wild-type	wild-type	wild-type	wild-type	wild-type	wild-type	wild-type	wild-type	wild-type	wild-type	wild-type
P34	89.1	1	AML-MRC-C			no					90	46,XX,del(7)(q21q35)[6]/47,XX,+4,del(7)(q21q35)[4]/46,XX[10]	aberrant
P35	64.3	2	AML-MRC-C			no	11	12	68		42	49,XY,+4,+8,+8[12]/48,XY,+8,+8,del(9)(q22q34)[3]/46,XY[5]	aberrant							wild-type
P36	87.3	1	AML, NOS	AML with maturation		.	5.58	9.1	12		46	46,XX[21]	normal	wild-type		wild-type	wild-type	wild-type	wild-type	wild-type		wild-type	wild-type	wild-type	wild-type	wild-type	wild-type	mutated	wild-type	mutated	wild-type	wild-type	wild-type		wild-type	wild-type	wild-type	wild-type	wild-type
P37	50.8	1	AML, NOS	AML without maturation		.					94.5	46,XX[20]	normal	wild-type	mutated	wild-type	mutated	wild-type	mutated	wild-type			wild-type	mutated	wild-type	wild-type	wild-type	mutated	wild-type	wild-type	wild-type	wild-type	wild-type	wild-type	wild-type	wild-type	wild-type	wild-type	wild-type
P38	63.7	2	NPM1			.	289	6	230	93		46,XY[20]	normal	wild-type	wild-type	wild-type	wild-type	wild-type	mutated	mutated	wild-type		mutated	wild-type		wild-type	wild-type	wild-type		wild-type	wild-type	wild-type	mutated	wild-type	wild-type	wild-type	wild-type	wild-type	wild-type
P39	69.7	2	AML, NOS	AML without maturation		.	8.96	6.4	34		78.5	46,XY,+8[6]/46,XY[14]	aberrant	mutated	wild-type	wild-type	wild-type	wild-type	wild-type	wild-type	wild-type	wild-type	mutated	wild-type		wild-type	mutated	wild-type		wild-type	wild-type	wild-type	mutated	wild-type	wild-type	wild-type	mutated	wild-type	wild-type
P40	64.5	1	NPM1			.	50	10	50		81.5	46,XX[20]	normal	wild-type	wild-type	wild-type	mutated	wild-type	wild-type	wild-type	wild-type	wild-type	mutated	wild-type	wild-type	wild-type	wild-type	wild-type	wild-type	wild-type	wild-type	wild-type	wild-type	wild-type	wild-type	wild-type	wild-type	wild-type	wild-type
P41	64.8	2	other rare rearrangements	other MECOM	NOS	.	1.61	12.2	148	1	20	45,X,-Y[8]/46,XY,t(3;12)(q26;p13)[3]/46,XY[9]	aberrant	wild-type		wild-type	wild-type	wild-type	wild-type	wild-type	wild-type	wild-type	wild-type	wild-type	wild-type	wild-type	wild-type	wild-type	wild-type	wild-type	wild-type	wild-type	wild-type	wild-type	wild-type	wild-type	wild-type	wild-type	wild-type
P42	79.4	1	AML-MRC-C			no					29.5	43~44,XX,der(5)t(5;9)(q11;p21),-7,der(9;17)(q10;q10),+11,dic(14;19)(p11;q13),del(15)(q21q26),der(16;22)(p10;q10),-18,+22,+i(22)(q10),der(22)t(16;22)(q22;p11)[cp11]/46,XX[11]	aberrant
P43	77.8	2	AML-MRC-C			yes					58	46,XY,del(4)(q23q31),der(5)t(5;14)(q12;q12),der(7)t(7;19)(p21;q13),+del(13)(q13;q31),der(13)t(9;13)(p21;q12),-14[2]/48,idem,i(11)(q10),+r(19)(p13q13)x2,r(19)(p13q13)[5]/50,idem,-Y,+4,+6,+6,+10,+13,+der(17;21)(q10;q10),der(17;21)(q10;q10),dic(18;19)(p11;q12),+r(19)(p13q13)[8]/46,XY[1]	aberrant	wild-type	wild-type	wild-type	mutated	wild-type	wild-type	wild-type		wild-type	wild-type	wild-type	wild-type	wild-type	wild-type	wild-type		wild-type	wild-type	wild-type	wild-type	wild-type	mutated	mutated	wild-type	wild-type	wild-type
P44	39.5	1	AML, NOS	Acute myelomonocytic leukaemia		.	3.7	9.9	24		52	46,XX[20]	normal	wild-type	wild-type	wild-type	wild-type	wild-type	wild-type	wild-type	wild-type	wild-type	wild-type	wild-type	wild-type	wild-type	wild-type	wild-type	wild-type	mutated	wild-type	wild-type	wild-type	wild-type	wild-type	wild-type	mutated	wild-type	wild-type
P45	39.8	1	AML, NOS	AML with minimal differentiation		.	6.2	13.2	71		63.5	46,XX[20]	normal	wild-type	wild-type	wild-type	wild-type	wild-type	wild-type	mutated			wild-type	wild-type		wild-type	wild-type	wild-type	wild-type	mutated	wild-type	wild-type	wild-type	wild-type	wild-type	wild-type	wild-type		wild-type
P46	72.6	1	NPM1			.					26.5	46,XX[20]	normal	wild-type	wild-type	wild-type	wild-type	wild-type	wild-type	wild-type	wild-type	wild-type	wild-type	wild-type	wild-type	wild-type	wild-type	wild-type	wild-type	wild-type	wild-type	wild-type	wild-type	wild-type		wild-type	wild-type	wild-type	wild-type
P47	69.8	2	NPM1			.	49.3	14.8	228	11	25.5	46,XY[20]	normal	wild-type	wild-type	wild-type	wild-type	wild-type	wild-type	wild-type	wild-type	wild-type	wild-type	wild-type	wild-type	wild-type	wild-type	mutated	wild-type	wild-type	wild-type	wild-type	mutated	wild-type	mutated	wild-type	wild-type	wild-type	wild-type
P48	60.3	2	AML, NOS	AML without maturation		.	2.2	9.6	81		46.5	46,XY[20]	normal	mutated	wild-type	wild-type	wild-type	wild-type	wild-type	wild-type	wild-type	wild-type	mutated	wild-type	wild-type	wild-type	wild-type	wild-type	wild-type	mutated		wild-type	wild-type		wild-type	wild-type	mutated	wild-type	wild-type
P49	63.1	1	NPM1			.	0.68	7.6	15		20	46,XX[21]	normal	wild-type		wild-type	wild-type	wild-type	wild-type	wild-type	wild-type	wild-type	wild-type	wild-type	wild-type	wild-type	wild-type	wild-type	wild-type	wild-type	wild-type	wild-type	wild-type		wild-type	wild-type	wild-type	wild-type	wild-type
P50	77.3	2	NPM1			.	22.81			21	66	47,XY,+8[10]/47,XY,+8,der(12)t(3;12)(q24;q24)[9]/46,XY[1]	aberrant	mutated	wild-type	wild-type	wild-type	wild-type	wild-type	wild-type			wild-type	wild-type	wild-type	wild-type	mutated	wild-type	wild-type	wild-type	wild-type	wild-type	mutated	wild-type		wild-type	wild-type	wild-type	wild-type
P51	29.8	1	AML-MRC-C			no	8	5	55	38		47,XX,del(9)(q21q34),der(10)(11qter->11q23::10p12->10p12::11q23->11q14::10p11->10qter),+11,der(11)t(10;11)(p12;q14),der(11)(11qter->11q23::11q11->11p14::11q23->11qter)[12]/47,XX,+8,del(9)(q21q34),der(10)(11qter->11q23::10p12->10p12::11q23->11q14::10p11->10qter),der(11)t(10;11)(p12;q14)[9]/46,XX[2]	aberrant	wild-type	wild-type	wild-type	wild-type	wild-type	wild-type	wild-type	wild-type		wild-type	wild-type		wild-type	mutated	mutated	wild-type	wild-type	wild-type	wild-type	wild-type	wild-type	wild-type	wild-type	wild-type	wild-type	wild-type
P52	74.7	1	NPM1			.	20.36	11.1	155	89		46,XX[21]	normal	wild-type	wild-type	wild-type	wild-type	wild-type	wild-type	mutated			wild-type	mutated		wild-type	wild-type	wild-type	wild-type	wild-type	wild-type	wild-type	wild-type	wild-type	wild-type	wild-type	wild-type	wild-type	wild-type
P53	77.9	2	AML-MRC-C			no	1.1	10.6	230		77.5	50,XY,+7,+8,+13,+21[12]/46,XY[9]	aberrant
P54	77.3	2	AML, NOS	Acute myelomonocytic leukaemia		.	9.92	8.8	150		67.5	47,XY,+8[14]/46,XY[6]	aberrant	mutated	mutated	wild-type	wild-type	wild-type	wild-type	wild-type		wild-type	wild-type	wild-type		wild-type	wild-type	mutated		mutated	wild-type	wild-type	wild-type		wild-type	wild-type	wild-type	wild-type	mutated
P55	50.2	1	NPM1			.					85.5	46,XX[21]	normal	wild-type	wild-type	wild-type	mutated	wild-type	wild-type	wild-type			wild-type	wild-type		wild-type	wild-type	mutated	wild-type	wild-type	wild-type	wild-type	wild-type		wild-type	wild-type	wild-type	wild-type	wild-type
P56	77.9	1	AML-MRC-C			yes					32	45,XX,dic(5;21)(q12;p12),-18,+21[4]/46,XX,+dic(5;21)(q12;p12),dic(5;21)(q12;p12),-7,-18,+21,+i(21)(q10)[10]/46,XX,+dic(5;21)(q12;p12)x2,dic(5;21)(q12;p12),-7,-18,+21[2]/46,XX,+dic(5;21)(q12;p12),dic(5;21)(q12;p12),-7,+9,-18,+21[2]	aberrant	wild-type	wild-type	wild-type	wild-type	wild-type	wild-type	wild-type			wild-type	wild-type		wild-type	wild-type	wild-type	wild-type	wild-type	wild-type	wild-type	wild-type	wild-type	wild-type	mutated	wild-type	wild-type	wild-type
P57	55	2	DEK::NUP214			.	51.4	7.5	40	44	83.5	46,XY,t(6;9)(p22;q34)[15]/46,XY[5]	aberrant	wild-type	wild-type	wild-type	wild-type	wild-type	wild-type	mutated			wild-type	wild-type		wild-type	wild-type	wild-type	wild-type	wild-type	wild-type	wild-type	wild-type	wild-type	wild-type	wild-type	wild-type	wild-type	wild-type
P58	81.8	1	AML, NOS	AML without maturation		.	23	9.11	158		87.5	46,XX,del(20)(q11q13)[2]/47,XX,+8,del(20)(q11q13)[8]/46,XX[10]	aberrant	wild-type	wild-type	wild-type	wild-type	wild-type	wild-type	wild-type	wild-type	wild-type	wild-type	wild-type	wild-type	wild-type	wild-type	mutated	wild-type	mutated	wild-type	wild-type	wild-type	wild-type	mutated	wild-type	wild-type	wild-type	wild-type
P59	36.8	1	AML, NOS	AML with maturation		.	1.6	12.5	116		42	46,XX[21]	normal	wild-type	wild-type	wild-type	wild-type	wild-type	wild-type	wild-type	wild-type	wild-type	wild-type	wild-type	wild-type	wild-type	wild-type	wild-type	wild-type	wild-type	wild-type	wild-type	wild-type	wild-type	wild-type	wild-type	wild-type	wild-type	wild-type
P60	58.6	1	NPM1			.	6.6	9.2	27	40	90.5	46,XX[20]	normal	wild-type	wild-type	wild-type	wild-type	wild-type	wild-type	mutated	wild-type		wild-type	wild-type	wild-type	wild-type	wild-type	wild-type	wild-type	wild-type	wild-type	wild-type	wild-type	wild-type	wild-type	wild-type	wild-type	wild-type	wild-type
P61	82.6	1	AML, NOS	Acute myelomonocytic leukaemia		.	111.2	9.5	93		77	46,XX[20]	normal
P62	50.4	1	AML-MRC-C			no	4.06	8.3	182	25	82	46,XX,del(7)(q22q34)[13]/46,XX[7]	aberrant	wild-type	wild-type	wild-type	wild-type	wild-type	wild-type	mutated	wild-type	wild-type	wild-type	wild-type	wild-type	wild-type	wild-type	wild-type	wild-type	wild-type	wild-type	wild-type	wild-type	mutated	wild-type	wild-type		wild-type	wild-type
P63	57.4	1	AML, NOS	AML without maturation		.	1.2	13.2	214	0	63.5	46,XX[20]	normal	wild-type	wild-type	wild-type	wild-type	wild-type	wild-type	wild-type	wild-type	wild-type	wild-type	mutated	wild-type	wild-type	wild-type	wild-type	wild-type	wild-type	wild-type	wild-type	wild-type	wild-type	wild-type	wild-type	wild-type	wild-type	wild-type
P64	60.8	1	NPM1			.	25.7	8.4	6	82		46,XX[20]	normal	wild-type	wild-type	wild-type	mutated	wild-type	wild-type	mutated	wild-type	wild-type	wild-type	mutated		wild-type	wild-type	wild-type	wild-type	wild-type	wild-type	mutated	wild-type		wild-type	wild-type	wild-type	wild-type	wild-type
P65	74.7	1	other rare rearrangements	other MECOM	MRC-C	.	14.9	9.6	45	14	64	46,X,der(X)t(X;17)(p21;q24),t(6;10)(q16;q22),ins(9;3)(q21;q26q27),der(17)(Xpter->Xp21::17p11->17q11::17q12->17q24::17p13->17pter)[20]	aberrant	wild-type	wild-type	wild-type	wild-type	wild-type	mutated	wild-type	wild-type		wild-type	wild-type		wild-type	wild-type	wild-type	wild-type	wild-type	wild-type	wild-type	wild-type	wild-type	wild-type	wild-type	wild-type	wild-type	wild-type
P66	69.1	2	AML-MRC-C			no	2.55	8	32	0	24.5	46,XY,del(7)(q11q36)[10]/46,XY,t(3;8)(q26;q24),r(7)(p12q21)[4]/46,XY[11]	aberrant	mutated	wild-type	wild-type	wild-type	wild-type	wild-type	wild-type			wild-type	wild-type	wild-type	wild-type	wild-type	wild-type		wild-type	wild-type	wild-type	wild-type		wild-type	wild-type	wild-type	wild-type	wild-type
P67	73.3	2	AML, NOS	AML with minimal differentiation		.					96.5	45,X,-Y[19]/46,XY[2]	aberrant	mutated			wild-type		wild-type	mutated	wild-type	wild-type	wild-type	mutated		wild-type	wild-type	wild-type		wild-type	wild-type	mutated	wild-type			wild-type	wild-type	wild-type
P68	74.9	2	NPM1			.					72.5	47,XY,+8[17]/46,XY[3]	aberrant	mutated	wild-type	wild-type	wild-type	wild-type	mutated	wild-type		wild-type	wild-type	wild-type	wild-type	wild-type	wild-type	wild-type	wild-type	wild-type	wild-type	wild-type	mutated	wild-type	mutated	wild-type	wild-type	wild-type	wild-type
P69	73.8	2	not classifiable			.					62.5	48,XY,+X,+14[15]	aberrant	wild-type	mutated	wild-type	mutated	wild-type	wild-type	wild-type		wild-type	wild-type	mutated		wild-type	wild-type	wild-type		wild-type	wild-type	wild-type	mutated			wild-type	wild-type	wild-type	wild-type
P70	68.7	1	NPM1			.					35.5	46,XX[20]	normal	wild-type	wild-type	wild-type	mutated	mutated	wild-type	mutated	wild-type	wild-type	wild-type	wild-type	wild-type	wild-type	wild-type	wild-type	wild-type	wild-type	wild-type	wild-type	wild-type	wild-type	wild-type	wild-type	wild-type		wild-type
P71	29.3	2	other rare rearrangements	other KMT2A	MRC-C	.	123	6.2	60	81		46,XY,t(6;11)(q27;q23)[6]/48,XY,t(6;11)(q27;q23),+i(21)(q10)x2[17]	aberrant						wild-type	wild-type
P72	78.7	2	AML, NOS	AML without maturation		.					90.5	46,XY[20]	normal
P73	50.8	1	AML-MRC-C			no	5.1	8.5	44		92	49~50,XX,der(2)t(2;11)(q31;?p12),del(5)(q22q34),+10,idic(11)(p11)x1~2,+dic(11;20)(p11;q11)x1~2,+13,der(17)t(17;20)(p12;q13)del(17)(q11q22),-18,-20,r(20)(p11q11),+22[cp16]/46,XX[2]	aberrant	wild-type	mutated	wild-type	wild-type	wild-type	wild-type	wild-type	wild-type	wild-type	wild-type	wild-type	wild-type	wild-type	wild-type	wild-type	wild-type	wild-type	wild-type	wild-type	wild-type		wild-type	mutated	wild-type	wild-type	wild-type
P74	65.3	2	NPM1			.	23.8	11.9	84		89	46,XY[20]	normal	wild-type		wild-type	wild-type	wild-type	wild-type	wild-type	wild-type	wild-type	wild-type	wild-type	wild-type	wild-type	wild-type	mutated	wild-type	wild-type	wild-type	wild-type	wild-type		mutated	wild-type	wild-type	wild-type	wild-type
P75	51.7	2	AML, NOS	AML without maturation		.				47	86	46,XY[20]	normal	wild-type	wild-type	wild-type	wild-type	wild-type	wild-type	wild-type	wild-type	wild-type	mutated	wild-type	wild-type	wild-type	wild-type	wild-type	wild-type	mutated	wild-type	wild-type	mutated		wild-type	wild-type	wild-type	wild-type	wild-type
P76	40.1	2	AML-MRC-C			no					74	46,XY,del(5)(q21q34)[5]/47,XY,+22[4]/48,XY,+Y,+22[2]/49,XY,+6,+21,+22[2]	aberrant	wild-type	wild-type		wild-type	wild-type	wild-type	mutated			wild-type	wild-type	wild-type	wild-type	wild-type	wild-type		mutated	wild-type	wild-type	wild-type	wild-type		wild-type	wild-type	wild-type	wild-type
P77	81.4	1	AML-MRC-C			no	6.9	7.3	203	34	25.5	46,XX,del(5)(q21q34)[16]/46,XX[4]	aberrant	wild-type	wild-type	wild-type	mutated	wild-type	wild-type	wild-type	wild-type	wild-type	mutated	wild-type	wild-type	wild-type	wild-type	wild-type	wild-type	wild-type	wild-type	wild-type	wild-type	wild-type	wild-type	wild-type	wild-type	wild-type	wild-type
P78	48.2	2	PML::RARA			.	20	7.1	17		94	46,XY,t(2;17;15)(q37;q21;q24)[20]	aberrant
P79	33.4	2	PML::RARA			.	24.1	9.9	38	96		46,XY,t(15;17)(q24;q21)[7]	aberrant
P80	66.6	2	CEBPAdm			.					52.5	46,XY[20]	normal			wild-type			wild-type	wild-type	wild-type	mutated	wild-type	wild-type	wild-type	wild-type	wild-type	wild-type	wild-type	wild-type	wild-type	wild-type	wild-type		wild-type	wild-type	wild-type	wild-type	wild-type
P81	65.6	2	AML, NOS	AML with maturation		.	2.2	8	84		61	46,XY,del(20)(q11q13)[14]/46,XY[6]	aberrant	wild-type	mutated		wild-type	wild-type	wild-type	wild-type	wild-type	wild-type	wild-type	wild-type		wild-type	wild-type	wild-type		mutated	wild-type	wild-type	mutated			wild-type	wild-type	wild-type	wild-type
P82	82.3	1	AML, NOS	AML with maturation		.					35.5	46,XX[20]	normal	wild-type	wild-type	wild-type	wild-type	wild-type	wild-type	wild-type	wild-type	wild-type	wild-type	mutated	wild-type	wild-type	wild-type	wild-type	wild-type	mutated	wild-type	wild-type	wild-type	wild-type	wild-type	wild-type	wild-type	wild-type	wild-type
P83	83.9	2	AML, NOS	AML with minimal differentiation		.	1.3	9.7	61		23	46,XY[20]	normal						wild-type	wild-type			wild-type	wild-type
P84	80.8	1	AML, NOS	AML with maturation		.	6.9	12.3	80		69	46,XX[20]	normal
P85	69.6	1	NPM1			.	0.8	9.1	75		41	46,XX[20]	normal	wild-type	wild-type	wild-type	wild-type	wild-type	wild-type	wild-type	wild-type	wild-type	wild-type	wild-type	wild-type	wild-type	wild-type	wild-type	wild-type	wild-type	wild-type	wild-type	wild-type	wild-type	mutated	wild-type	wild-type	wild-type	wild-type
P86	73.7	2	not classifiable			.	104.4			45		46,XY[20]	normal	wild-type		wild-type	wild-type	wild-type	wild-type	mutated	wild-type	wild-type	wild-type	wild-type	wild-type	wild-type	wild-type	wild-type		wild-type	wild-type	wild-type	wild-type		wild-type	wild-type	mutated	wild-type	wild-type
P87	76.8	1	NPM1			.	221.9	7.2	9	96		46,XX[30]	normal	wild-type		wild-type	wild-type	wild-type	wild-type	mutated	wild-type	wild-type	wild-type	wild-type	wild-type	wild-type	wild-type	wild-type		wild-type	wild-type	wild-type	wild-type		mutated	wild-type	wild-type	wild-type	wild-type
P88	81.3	2	AML, NOS	AML with maturation		.					33	47,XY,+8[17]/46,XY[4]	aberrant	mutated	wild-type	wild-type	wild-type	wild-type	wild-type	wild-type	wild-type	wild-type	wild-type	mutated	wild-type	wild-type	wild-type	wild-type	wild-type	wild-type	wild-type	wild-type	wild-type	mutated	wild-type	wild-type	mutated	wild-type	wild-type
P89	78.8	2	NPM1			.					78	46,XY[20]	normal	wild-type	wild-type	wild-type		wild-type	wild-type	mutated			wild-type	wild-type	wild-type	wild-type	wild-type	mutated	wild-type	wild-type	wild-type	wild-type	wild-type	wild-type	mutated	wild-type	wild-type	wild-type	wild-type
P90	74.8	2	NPM1			.	1.8	9	85		85.5	46,XY[20]	normal	wild-type	wild-type	wild-type	mutated	wild-type	wild-type	mutated		wild-type	wild-type	wild-type	wild-type	wild-type	wild-type	wild-type	wild-type	wild-type	wild-type	wild-type	wild-type		mutated	wild-type	wild-type	wild-type	wild-type
P91	75.1	1	AML-MRC-C			no	2.7	10.4	64		45.5	46,XX,-7,+11[7]/46,XX[16]	aberrant	wild-type	wild-type	wild-type	mutated	wild-type	wild-type	wild-type	wild-type	wild-type	wild-type	mutated	wild-type	wild-type	wild-type	wild-type	wild-type	wild-type	wild-type	wild-type	mutated	wild-type	wild-type	wild-type	wild-type	wild-type	wild-type
P92	69.4	2	AML, NOS	AML with maturation		.					50	46,XY[20]	normal	wild-type	wild-type	wild-type	wild-type	wild-type	wild-type	mutated	wild-type	wild-type	wild-type	wild-type	wild-type	wild-type	wild-type	wild-type	wild-type	wild-type	wild-type	wild-type	wild-type	wild-type		wild-type	mutated	wild-type	wild-type
P93	87.2	2	AML, NOS	AML with minimal differentiation		.	1.2	7	53		42	47,XY,+8[2]/46,XY[18]	aberrant
P94	47.8	2	NPM1			.	52.11			1	85.5	46,XY,del(10)(p11p14)[3]/46,XY[17]	aberrant	wild-type	wild-type	wild-type	wild-type	wild-type	wild-type	wild-type		wild-type	wild-type	wild-type	wild-type	wild-type	wild-type	wild-type		wild-type	wild-type	wild-type	wild-type	wild-type		wild-type	wild-type	wild-type	wild-type
P95	33.3	2	AML, NOS	AML without maturation		.	85.1	10.1	32		80.5	46,XY[20]	normal
P96	58.4	1	AML, NOS	AML with maturation		.	6.7	10.2	63		83.5	46,XX[20]	normal
P97	50.8	1	PML::RARA			.	1.19	11	61	9	73	47,XX,+8,t(15;17)(q24;q21)[16]/46,XX[4]	aberrant
P98	65.6	1	AML, NOS	Acute myelomonocytic leukaemia		.	43.4	8.3	51		41.5	46,XX[20]	normal	mutated	mutated	wild-type	wild-type		wild-type		wild-type	wild-type	wild-type	wild-type	wild-type	wild-type	wild-type	mutated	wild-type	mutated	wild-type	wild-type	wild-type		wild-type	wild-type	wild-type	wild-type	wild-type
P99	87.3	2	AML, NOS	AML with maturation		.	2.9	10.5	27	0	32	46,XY,del(20)(q11q13)[20]	aberrant
P100	73.6	1	AML-MRC-C			no	1.7	7.3	166		35.5	46,XX,del(5)(q13q34)[20]	aberrant	wild-type	wild-type	wild-type	mutated	wild-type	wild-type	wild-type	wild-type	wild-type	wild-type	mutated	wild-type	wild-type	wild-type	wild-type	wild-type	wild-type	wild-type	wild-type	wild-type	wild-type	wild-type	wild-type	wild-type	wild-type	wild-type
P101	83.8	1	AML-MRC-C			no					22	45,XX,-7[5]/46,XX[18]	aberrant						wild-type	wild-type
P102	75.9	2	AML, NOS	AML with maturation		.	1.78	10.2	116	6	22	46,XY[20]	normal	wild-type	mutated	wild-type	wild-type	mutated	wild-type	wild-type	wild-type	wild-type	wild-type	wild-type		wild-type	wild-type	wild-type		mutated	wild-type	wild-type	wild-type		mutated	wild-type	wild-type	wild-type	wild-type
P103	75.3	2	AML-MRC-C			no	1.6	8.6	47		24.5	44~46,XY,der(2)del(2)(p22p25)del(2)(q22q37),der(3)t(3;12)(q21;p13),-4,der(5)(5pter->5q14::18q11->18q22::5q14->5q31::18q22->18qter),t(6;14)(q14;q31),-7,r(7)(p11q11),der(12)t(3;12)(q27;p13),-18,der(19)t(19;21)(q13;q11),der(20)t(4;20)(q28;q13),+r(21)(p11q11),+der(21)(::p13->q22::hsr::q22::),der(21)(21pter->21q22::2q12->2qter),der(21)t(12;21)(q24;p11),i(22)(q10)[][cp15]	aberrant	wild-type	wild-type	wild-type	wild-type	wild-type	wild-type	wild-type	wild-type	wild-type	wild-type	wild-type	wild-type	wild-type	wild-type	wild-type	wild-type	wild-type	wild-type	wild-type	wild-type	wild-type	wild-type	mutated	wild-type	wild-type	wild-type
P104	81.2	1	AML, NOS	Acute myelomonocytic leukaemia		.	56.2	9.8	17		27	46,XX.ish del(4)(q24q24)(TET2-)[2]/48,XX,+4,+21.ish del(4)(q24q24)(TET2-),del(4)(q24q24)(TET2-)[15]/48,XX,+4,del(9)(q21q33),+21.ish del(4)(q24q24)(TET2-),del(4)(q24q24)(TET2-)[7]	aberrant
P105	50.8	1	GATA2::MECOM			.	2.4	9.98	219		38	46,XX,inv(3)(q21q26)[20]	aberrant	mutated	wild-type	wild-type	wild-type	wild-type	wild-type	wild-type	wild-type	mutated	wild-type	wild-type	wild-type	wild-type	wild-type	mutated	wild-type	wild-type	wild-type	wild-type	wild-type	wild-type	wild-type	wild-type	mutated	wild-type	wild-type
P106	58	1	CBFB::MYH11			.	4.48	10.6	161		20.5	46,XX,inv(16)(p13q22)[17]/47,XX,inv(16)(p13q22),+22[1]/46,XX[2]	aberrant
P107	69.1	2	AML-MRC-C			no					5	45,XY,del(5)(q21q34),del(7)(q22q35),-16,dic(17;20)(q12;p13),der(18)t(16;18)(p12;p11),der(19)t(19;21)(q13;q11),+21,+der(21;21)(21qter->21p11::19q13->19q13::19q13->19q13::21p11->21qter),der(21;21)(21qter->21p11::19q13->19q13::19q13->19q13::21p11->21qter)[4]/46,XY[18]	aberrant	wild-type		wild-type	wild-type	wild-type	wild-type	wild-type			wild-type	wild-type	wild-type	wild-type	wild-type	wild-type	wild-type	wild-type	wild-type	wild-type	wild-type		wild-type	mutated	wild-type	wild-type	wild-type
P108	70.5	2	PML::RARA			.					88.5	46,XY,t(15;17)(q24;q21)[9]/46,XY[11]	aberrant
P109	84.9	1	AML-MRC-C			yes					38.5	45,XX,der(1)del(1)(p21p36)t(1;13)(q43;q21),r(5)(p14q11),der(7)t(7;5)(q21;q11)del(5)(q14q34),der(13)t(1;13)(p32;q14),ider(13)(q10)del(13)(q13q31),der(16)t(13;16)(q21;q11),dic(17;21)(p12;p13)[6]/45,idem,dup(11)(q13q23)[4]/43,XX,r(5)(p14q11),der(7)t(7;5)(q21;q11)del(5)(q14q34),-13,der(16)t(13;16)(q21;q11),der(17;20;21)(21qter->21p13::17p12->17q22::21q?22->21q?21::20q12->20pter)[12]	aberrant
P110	67.5	1	AML-MRC-C			no	1.8	10.9	352	1	47	46~58,XX,+X,+1,+4,del(4)(q26q35),+del(5)(q14q34),del(5)(q14q34),+8,+9,+10,+11,+del(14)(q31),del(14)(q31),+16,del(17)(p13p13),+18,+20,der(20)ins(20;14)(q13;q32q32),+21,+22,i(22)(q10)[cp16]/46,XX[1]	aberrant	wild-type	wild-type	wild-type	wild-type	wild-type	wild-type	wild-type		wild-type	wild-type	wild-type	wild-type	wild-type	wild-type	wild-type	wild-type	wild-type	wild-type	wild-type	wild-type	wild-type	wild-type	mutated	wild-type	wild-type	wild-type
P111	68	2	not classifiable			.	1.4	8	74		25	46,XY[20]	normal	wild-type		wild-type	wild-type	wild-type	wild-type	wild-type		wild-type	wild-type	wild-type	wild-type	wild-type	wild-type	wild-type	wild-type	wild-type	wild-type	mutated	wild-type		wild-type	wild-type	wild-type	wild-type	wild-type
P112	80.1	2	not classifiable			.	2.24			64		46,XY[15]	normal	wild-type	wild-type	wild-type	wild-type	wild-type	wild-type	wild-type		wild-type	wild-type	wild-type	wild-type	wild-type	wild-type	wild-type	wild-type	mutated	wild-type	wild-type	wild-type	mutated	mutated	wild-type	wild-type		wild-type
P113	60.1	2	AML, NOS	Acute myelomonocytic leukaemia		.	18.55	9.9	314	4	20	46,XY[20]	normal	wild-type	wild-type	wild-type	mutated	wild-type	wild-type	wild-type			wild-type	wild-type	wild-type	wild-type	wild-type	wild-type	wild-type	mutated	wild-type	mutated	wild-type		wild-type	wild-type	wild-type	wild-type	wild-type
P114	51.6	2	NPM1			.	138.9	7.5	17	55	96	46,XY[20]	normal	wild-type	wild-type	wild-type	mutated	wild-type	mutated	mutated		wild-type	mutated	wild-type	wild-type	wild-type	wild-type	wild-type	wild-type	wild-type	wild-type	wild-type	wild-type		wild-type	wild-type	wild-type	wild-type	wild-type
P115	85.1	2	not classifiable			.	9.6	9.82	479	50		47,XY,+13[19]/46,XY[1]	aberrant	wild-type		wild-type	mutated	wild-type	wild-type	mutated	wild-type	wild-type	wild-type	wild-type	wild-type	wild-type	wild-type	wild-type	wild-type	wild-type	wild-type	mutated	wild-type		wild-type	wild-type	wild-type	wild-type	wild-type
P116	84.2	2	AML, NOS	AML with maturation		.	1.6	8.5	85		20.5	45,X,-Y[17]/46,XY[3]	aberrant	wild-type	wild-type	wild-type	wild-type	wild-type	wild-type	wild-type	wild-type	wild-type	mutated	wild-type	wild-type	wild-type	wild-type	wild-type	wild-type	wild-type	wild-type	mutated	wild-type		wild-type	wild-type	mutated	wild-type	wild-type
P117	67.3	1	NPM1			.	244	5	46		84.5	46,XX[20]	normal	wild-type	wild-type	wild-type	mutated	wild-type	mutated	wild-type	wild-type	wild-type	wild-type	wild-type	wild-type	wild-type	wild-type	wild-type	mutated	wild-type	wild-type	wild-type	wild-type	wild-type	wild-type	wild-type	wild-type	wild-type	wild-type
P118	86.3	1	not classifiable			.	2.94	5.3	18	28		46,XX[20]	normal
P119	86.6	2	NPM1			.	5.6	9.6	24		71	46,XY[21]	normal	wild-type	wild-type	wild-type	wild-type	wild-type	wild-type	mutated	wild-type	wild-type	wild-type	mutated	wild-type	wild-type	wild-type	wild-type	wild-type	wild-type	wild-type	wild-type	wild-type	wild-type	wild-type	wild-type	mutated	wild-type	wild-type
P120	80.3	2	AML, NOS	AML without maturation		.					94.5	45,X,-Y[3]/46,X,-Y,+14[7]/46,XY[10]	aberrant	wild-type	wild-type	wild-type	wild-type	wild-type	mutated	wild-type	wild-type	wild-type	wild-type	wild-type	wild-type	wild-type	wild-type	wild-type	wild-type	mutated	wild-type	wild-type	wild-type	wild-type	mutated	wild-type	wild-type	wild-type	wild-type
P121	60.9	1	GATA2::MECOM			.	134.17	6.12	503		88.5	46,XX,t(3;3)(q21;q26),r(7)(p14q21)[15]	aberrant
P122	50	1	AML-MRC-C			no	11.5	9.1	72		62.5	48,XX,+X,dup(3)(q22q29)x2,-7,+8,+13,der(17)t(5;17)(p11;p11)[19]/46,XX[1]	aberrant	wild-type	wild-type	wild-type	wild-type	wild-type	wild-type	mutated	wild-type	wild-type	wild-type	wild-type	wild-type	wild-type	wild-type	wild-type	wild-type		wild-type	wild-type	wild-type	wild-type	wild-type	mutated	wild-type	wild-type	wild-type
P123	79.6	1	AML, NOS	AML with maturation		.	39.5	9.2	348		41	46,XX[20]	normal	mutated		wild-type	wild-type	wild-type	wild-type	wild-type	wild-type	wild-type	mutated	wild-type	wild-type	wild-type	wild-type	mutated	wild-type	mutated	wild-type	wild-type	mutated		mutated	wild-type	wild-type	wild-type	wild-type
P124	88.6	2	not classifiable			.					17.5	46,XY[20]	normal
P125	48.6	2	CEBPAdm			.	12	8.2	78	81		47,XY,+21c[20]	aberrant	wild-type	wild-type	wild-type	wild-type	wild-type	wild-type	wild-type		wild-type	wild-type	wild-type	wild-type	wild-type	wild-type	wild-type	wild-type	wild-type	wild-type	wild-type	wild-type		wild-type	wild-type	mutated	wild-type	wild-type
P126	58.4	1	AML, NOS	AML with maturation		.					60	46,XX[20]	normal
P127	67.8	1	not classifiable			.	21.8	9	14	87		46,XX[20]	normal	wild-type		wild-type	wild-type	wild-type	wild-type	mutated	wild-type	wild-type	wild-type	wild-type	wild-type	wild-type	wild-type	wild-type	wild-type	wild-type	wild-type	wild-type	wild-type	wild-type	wild-type	wild-type	wild-type	mutated	wild-type
P128	66.5	2	AML, NOS	AML with maturation		.	5.77	10	330	8	53	46,XY[20]	normal	mutated	wild-type	wild-type	wild-type	wild-type	wild-type	wild-type	wild-type		mutated	wild-type	wild-type	wild-type	wild-type	wild-type	wild-type	mutated	wild-type	wild-type	mutated		wild-type	wild-type	wild-type	wild-type	wild-type
P129	65.9	2	NPM1			.	5.6			37		46,XY[20]	normal	wild-type		wild-type	wild-type		wild-type	wild-type		wild-type	wild-type	wild-type	wild-type	wild-type	wild-type	wild-type	mutated	wild-type	wild-type	wild-type	wild-type		wild-type	wild-type	wild-type	wild-type	wild-type
P130	96.2	2	AML, NOS	AML with maturation		.	2.3	7.9	84	1	28	46,XY[20]	normal	wild-type	wild-type	wild-type	wild-type	wild-type	wild-type	wild-type	wild-type	wild-type	wild-type	wild-type	wild-type	wild-type	wild-type	wild-type	wild-type	mutated	wild-type	wild-type	wild-type	wild-type	mutated	wild-type	wild-type	wild-type	wild-type
P131	43.2	1	PML::RARA			.	0.7	6.8	28		14	46,XX,t(15;17)(q24;q21)[10]/47,XX,+8,t(15;17)(q24;q21)[3]/46,XX[9]	aberrant
P132	77.8	2	not classifiable			.					25	46,XY[20]	normal	wild-type	wild-type	wild-type	wild-type	wild-type	wild-type	wild-type	wild-type	wild-type	wild-type	wild-type	wild-type	wild-type	wild-type	wild-type	wild-type	mutated	wild-type	wild-type	mutated		mutated	wild-type	wild-type	wild-type	wild-type
P133	78	1	NPM1			.	1.4	9.1	101		44.5	46,XX[20]	normal	wild-type	wild-type	wild-type	mutated	wild-type	wild-type	wild-type	wild-type	wild-type	wild-type	wild-type		wild-type	wild-type	wild-type		wild-type		wild-type	wild-type		wild-type	wild-type	wild-type	wild-type	wild-type
P134	51.8	1	not classifiable			.	16.6	8	29	46		46,XX[21]	normal
P135	74.8	2	AML-MRC-MLD			yes	0.72	9	124		20.5	46,XY[20]	normal	mutated	wild-type	wild-type	mutated	wild-type	wild-type	wild-type	wild-type	wild-type	mutated	wild-type	wild-type	wild-type	wild-type	wild-type	wild-type	wild-type	wild-type	mutated	wild-type		wild-type	wild-type	wild-type	wild-type	wild-type
P136	73.4	1	NPM1			.					90	46,XX[20]	normal	wild-type	wild-type	wild-type	wild-type	wild-type	wild-type	wild-type	wild-type	wild-type	wild-type	wild-type	wild-type	wild-type	wild-type	wild-type	wild-type	wild-type	wild-type	wild-type	wild-type		mutated	wild-type	wild-type	wild-type	wild-type
P137	34.1	1	AML, NOS	AML without maturation		.	15.8	6.2	57		79	46,XX[20]	normal
P138	79.1	1	AML, NOS	AML with maturation		.					44	46,XX[20]	normal						wild-type	wild-type			wild-type	mutated
P139	65.3	1	NPM1			.	10.7	8.5	84		71	46,XX[20]	normal	wild-type	wild-type	wild-type	wild-type	wild-type	wild-type	mutated		wild-type	wild-type	wild-type		wild-type	wild-type	wild-type		wild-type	wild-type	wild-type	wild-type		wild-type	wild-type	wild-type	wild-type	wild-type
P140	78.1	2	NPM1			.	80	9.2	34		81	46,XY[20]	normal	wild-type	wild-type	wild-type	wild-type	wild-type	wild-type	wild-type	wild-type	wild-type	wild-type	mutated	wild-type	wild-type	wild-type	wild-type		wild-type	wild-type	wild-type	mutated		wild-type	wild-type	wild-type	wild-type	wild-type
P141	62.7	2	AML, NOS	AML with maturation		.	2.5	14	14		67.5	46,XY,del(9)(q31q34)[2]/46,XY[20]	aberrant	wild-type	wild-type	wild-type	wild-type		wild-type	mutated		wild-type	wild-type	mutated		wild-type	wild-type	wild-type	wild-type	mutated	wild-type	wild-type	mutated		wild-type	wild-type	wild-type	wild-type	wild-type
P142	86.2	1	AML-MRC-C			no	1.5	8.7	42		7.5	43,XX,dic(5;17)(q12;p11),-9,der(11)(9qter->9q31::11p15->11q13::9p21->9p24::11q13->11qter),der(12;20)(q10;q10)[14]/46,XX[9]	aberrant	wild-type	wild-type	wild-type	wild-type	wild-type	wild-type	wild-type			wild-type	wild-type	wild-type	wild-type	wild-type	wild-type	wild-type	wild-type	wild-type	wild-type	wild-type	wild-type		mutated	wild-type	wild-type	wild-type
P143	83.8	2	AML, NOS	AML with maturation		.	35.4	11	34	95	64	46,XY[21]	normal	wild-type		wild-type	wild-type	wild-type	mutated	wild-type	wild-type	wild-type	wild-type	mutated	wild-type	wild-type	wild-type	wild-type	wild-type	wild-type	wild-type	wild-type	wild-type		wild-type	wild-type	wild-type	wild-type	wild-type
P144	62.4	2	AML-MRC-C			no	2.08	6.7	74		41.5	46,XY,del(5)(q14q34)[2]/44,XY,der(2)t(2;12)(q11;q24),-3,der(4)t(4;11)(q33;q23),del(5)(q14q34),der(7)(7pter->7q11::12q13->12q21::7q11->7q31::12q21->12q24::7q31->7qter),der(11)t(11;12)(p14;q13),-12,der(12)t(2;12)(q11;q13)[4]/45,XY,der(3)del(3)(p11p24)t(3;4)(q11;q33),der(4)t(4;11)(q33;q23),del(5)(q14q34),der(7)del(7)(p11p22)del(7)(q22q34),der(11)t(11;12)(p14;q13)t(3;11)(p21;q22),-12[2]/46,XY[12]	aberrant	wild-type	wild-type	wild-type	wild-type	wild-type	wild-type	wild-type			wild-type	wild-type		wild-type	wild-type	wild-type	wild-type	wild-type	wild-type	wild-type	wild-type	wild-type		mutated	wild-type	wild-type	wild-type
P145	75	1	AML-MRC-C			yes					41	46,XX,del(5)(q14q34)[12]/46,XX[8]	aberrant	wild-type	wild-type	wild-type	mutated	wild-type	wild-type	wild-type	wild-type	wild-type	wild-type	mutated	wild-type	wild-type	wild-type	wild-type	wild-type	wild-type	wild-type	wild-type	wild-type	wild-type	wild-type	wild-type	wild-type	wild-type	wild-type
P146	86.1	1	AML-MRC-C			yes	1.36	6.8	134		24	43,XX,del(5)(q21q34),der(11;20)(11pter->11q23::20p13->20q12::11q23->11q23::hsr::11q23->11q23::20q12->20qter),der(14;15)(q10;q10),-16,der(17)t(17;16)(p11;p11)t(16;20)(p13;p13)[4]/46,XX[3]	aberrant																			wild-type
P147	42.4	2	NPM1			.	20.51	8.3	206	45		46,XY[15]	normal	wild-type	wild-type	wild-type	wild-type	wild-type	wild-type	mutated	wild-type	wild-type	wild-type	wild-type	wild-type	wild-type	wild-type	wild-type	wild-type	wild-type	wild-type	wild-type	wild-type	wild-type	wild-type	wild-type	wild-type	mutated	wild-type
P148	50.2	2	NPM1			.	35.8	11.7	10		38	46,XY,del(9)(q31q34)[20]	aberrant	wild-type	wild-type		wild-type	wild-type	wild-type	wild-type	wild-type	wild-type	wild-type	wild-type	wild-type	wild-type	wild-type	wild-type	wild-type	wild-type	wild-type	wild-type	wild-type		wild-type	wild-type	wild-type	wild-type	wild-type
P149	64.3	1	PML::RARA			.	34.8	9.3	10	82	79	46,XX,t(15;17)(q24;q21)[12]/46,XX[3]	aberrant
P150	76.1	2	CEBPAdm			.	1.05	7.6	27	11	59	47,XY,+13[9]/47,XY,+10[7]/46,XY[5]	aberrant	wild-type	wild-type		wild-type	wild-type	wild-type	wild-type	wild-type	wild-type	wild-type	wild-type		wild-type	wild-type	wild-type		wild-type	wild-type	wild-type	wild-type			wild-type	wild-type	wild-type	mutated
P151	59.4	1	PML::RARA			.	0.7	10	120		16.5	46,XX,t(15;17)(q24;q21)[3]/46,XX[17]	aberrant
P152	64.3	2	AML-MRC-C			no	60	6.2	10	89		46,XY,del(20)(q11q13)[8]/45,XY,der(3;16)(3pter->3p12::16p13->16p13::3p12->3p10::16q10->16qter),der(11)t(3;11)(q13;p15),del(20)(q11q13)[6]/46,XY[7]	aberrant						mutated	wild-type
P153	72.5	2	PML::RARA			.	10.3	7.05			69	46,XY,t(15;17)(q24;q21)[18]/46,XY[2]	aberrant
P154	70.9	1	AML, NOS	AML without maturation		.	1.2	9.9	155		63	46,XX,der(18)t(5;18)(p11;p11)[2]/46,XX[19]	aberrant	wild-type		wild-type	mutated	wild-type	wild-type	wild-type	wild-type	wild-type	mutated	wild-type	wild-type	wild-type	wild-type	wild-type	wild-type	wild-type	wild-type	wild-type	wild-type		wild-type	wild-type	mutated	wild-type	wild-type
P155	80.4	1	not classifiable			.	100	10	250	57		47,XX,+8[1]	aberrant	mutated		wild-type	wild-type	wild-type	wild-type	mutated	wild-type	wild-type	wild-type	wild-type	wild-type	wild-type	wild-type	wild-type	wild-type	mutated	wild-type	wild-type	wild-type	mutated	mutated	wild-type	wild-type	wild-type	wild-type
P156	80.4	2	AML, NOS	AML with maturation		.	7.73	13.5	22		54.5	46,XY[20]	normal						wild-type	wild-type
P157	65.5	1	PML::RARA			.	6.1	8.6	3	90	94	46,XX,t(15;17)(q24;q21)[20]	aberrant
P158	73.5	2	AML-MRC-C			no					50	46,XY,del(6)(p12p25)[17]/46,XY,t(5;10)(p15;q21),del(6)(p12p25),del(20)(q11q13)[3]/43,XY,dic(4;13)(p15;q12),der(5)t(5;10)(q21;q21),der(9)t(4;9)(p15;q33),der(10;22)(p10;q10),-18[2]/46,XY[6]	aberrant	wild-type		wild-type	wild-type	wild-type	wild-type	wild-type	wild-type	wild-type	wild-type	mutated	wild-type	wild-type	wild-type	wild-type	wild-type	wild-type	wild-type	wild-type	wild-type			mutated	wild-type	wild-type	wild-type
P159	57.8	1	AML-MRC-C			no	152.69	8.6	285	71		46,XX,t(1;3)(p36;q21),t(2;22)(p22;q12)[21]	aberrant	wild-type	wild-type	wild-type	wild-type	wild-type	wild-type	wild-type	wild-type	wild-type	wild-type	wild-type	wild-type	wild-type	wild-type	mutated	wild-type	wild-type	wild-type	wild-type	wild-type	wild-type	wild-type	wild-type	wild-type	wild-type	wild-type
P160	45.5	2	NPM1			.	7.2	8	191		32.5	46,XY[20]	normal	wild-type	wild-type	wild-type	wild-type	wild-type	wild-type	wild-type	wild-type	wild-type	wild-type	wild-type		wild-type	wild-type	wild-type		wild-type	wild-type	wild-type	wild-type		wild-type	wild-type	wild-type	mutated	wild-type
P161	57.1	1	AML, NOS	AML without maturation		.	82	8.9	142		83.5	46,XX[20]	normal						mutated	wild-type
P162	61.4	1	AML-MRC-C			no	1.88	9.7	379		29.5	46,XX,del(5)(q14q34)[14]/46,XX[7]	aberrant	wild-type	wild-type	wild-type	mutated	wild-type	wild-type	wild-type	wild-type	wild-type	mutated	mutated		wild-type	wild-type	wild-type	wild-type	mutated	wild-type	wild-type	wild-type	wild-type	wild-type	wild-type	wild-type	wild-type	wild-type
P163	67.8	1	not classifiable			.	121	9.7	69	99		47,XX,+i(11)(q10)[20]	aberrant	wild-type	wild-type	wild-type	mutated	wild-type	wild-type	wild-type			mutated	wild-type	wild-type	wild-type	wild-type	wild-type	wild-type	wild-type	wild-type	wild-type	wild-type	mutated	wild-type	wild-type	wild-type	wild-type	wild-type
P164	71.1	2	AML, NOS	AML with maturation		.					27	46,XY[21]	normal	mutated	wild-type	wild-type	wild-type	wild-type	wild-type	wild-type		wild-type	mutated	wild-type	wild-type	wild-type	wild-type	wild-type	wild-type	wild-type	wild-type	wild-type	mutated	wild-type	wild-type	wild-type	wild-type	wild-type	mutated
P165	58.9	1	AML, NOS	AML with maturation		.					66.5	46,XX[20]	normal
P166	76.6	2	AML, NOS	Acute myelomonocytic leukaemia		.	24.7	9.2	36		56	46,XY,del(9)(q11q34)[9]/47,XY,del(9)(q11q34),+15[3]/46,XY[8]	aberrant
P167	56.6	1	AML, NOS	AML with maturation		.	5.9	8.1	115	34	65	46,XX[20]	normal	wild-type		wild-type	wild-type	wild-type	wild-type	wild-type	wild-type	wild-type	wild-type	wild-type	wild-type	wild-type	wild-type	wild-type	wild-type	mutated	wild-type		wild-type		wild-type	wild-type	wild-type	wild-type	wild-type
P168	54.8	2	NPM1			.	163.4	9.4	58		78	46,XY[20]	normal	wild-type	wild-type	wild-type	mutated	wild-type	mutated	wild-type	wild-type	wild-type	wild-type	wild-type		wild-type	wild-type	wild-type		wild-type	wild-type	wild-type	wild-type		wild-type	wild-type	wild-type	wild-type	wild-type
P169	54.4	2	NPM1			.				5	80	46,XY[25]	normal	wild-type		wild-type	mutated	wild-type	wild-type	wild-type		wild-type	wild-type	wild-type	wild-type	wild-type	wild-type	wild-type	wild-type	wild-type	wild-type	wild-type	wild-type		mutated	mutated	wild-type	wild-type	wild-type
P170	74	1	NPM1			.	58.1	7.6	53	92		46,XX[20]	normal	wild-type	wild-type	wild-type	wild-type	wild-type	wild-type	mutated	wild-type	wild-type	mutated	wild-type	wild-type	wild-type	wild-type	wild-type	wild-type	wild-type	wild-type	wild-type	wild-type	wild-type	wild-type	wild-type	wild-type	wild-type	wild-type
P171	68.1	1	AML-MRC-C			no	4.2	9.7	29		52	46,XX,del(5)(q14q34)[11]/46,XX[9]	aberrant
P172	92.1	1	AML-MRC-C			no	56	7.6	28		31	46,XX,del(20)(q11q13)[4]/45,XX,-7,del(20)(q11q13)[8]/46,XX[8]	aberrant
P173	61.3	1	NPM1			.	13.97	9.2	36	13	81	46,XX[20]	normal	wild-type	wild-type	wild-type	mutated	wild-type	wild-type	wild-type		wild-type	wild-type	wild-type	wild-type	wild-type	wild-type	mutated	wild-type	wild-type	wild-type	wild-type	wild-type	wild-type	mutated	wild-type	wild-type	wild-type	wild-type
P174	55.9	1	NPM1			.	22	11	93	74		46,XX[20]	normal	wild-type	wild-type	wild-type		wild-type	wild-type	mutated	wild-type	wild-type	wild-type	wild-type		wild-type	wild-type	wild-type		wild-type	wild-type	wild-type	wild-type		mutated	wild-type	wild-type	wild-type	wild-type
P175	64.1	2	CBFB::MYH11			.					61.5	51,XY,+8,+13,+14,inv(16)(p13q22),+21,+22[14]	aberrant			wild-type			wild-type	wild-type			wild-type	wild-type	wild-type	wild-type	wild-type		wild-type	wild-type	wild-type	wild-type	wild-type		wild-type	wild-type	wild-type	mutated	wild-type
P176	79.3	1	AML, NOS	AML without maturation		.	1.7	9.9	86		39.5	46,XX[11]	normal	wild-type	wild-type	wild-type	wild-type	wild-type	wild-type	wild-type	wild-type	wild-type	wild-type	wild-type	wild-type	wild-type	wild-type	wild-type	wild-type	wild-type	wild-type	wild-type	wild-type	wild-type	wild-type	wild-type	wild-type	wild-type	wild-type
P177	63.3	1	NPM1			.	88	8	96	38	48	46,XX[20]	normal	wild-type	wild-type	wild-type	mutated	wild-type	wild-type	mutated	wild-type	wild-type	wild-type	wild-type	wild-type	wild-type	wild-type	wild-type	wild-type	wild-type	wild-type	wild-type	wild-type	wild-type	wild-type	wild-type	wild-type	wild-type	wild-type
P178	90.4	1	not classifiable			.	1.9	6.6	59	21		46,XX[21]	normal	mutated	mutated	mutated	mutated	wild-type	wild-type	wild-type	wild-type	wild-type	wild-type	wild-type	wild-type	wild-type	wild-type	mutated	wild-type	mutated	wild-type	wild-type	wild-type	mutated	mutated	wild-type	wild-type	wild-type	wild-type
P179	66.8	1	AML, NOS	AML without maturation		.					86.5	46,XX[21]	normal
P180	64	2	AML, NOS	AML with maturation		.	3	11.7	23	2	21	46,XY[20]	normal	wild-type		wild-type	wild-type	wild-type	wild-type	wild-type	wild-type	wild-type	wild-type	wild-type	wild-type	wild-type	wild-type	wild-type	wild-type	mutated	wild-type	wild-type	wild-type		wild-type	wild-type	wild-type	wild-type	wild-type
P181	41.2	2	RUNX1::RUNX1T1			.	3.8	12	60	32		46,XY,t(8;21)(q22;q22)[4]/46,XY[1]	aberrant	wild-type	wild-type	wild-type	wild-type	wild-type	wild-type	wild-type	wild-type	wild-type	wild-type	wild-type	wild-type	wild-type	wild-type	wild-type	wild-type	wild-type	wild-type	wild-type	wild-type		wild-type	wild-type	wild-type	wild-type	wild-type
P182	21.3	2	not classifiable			.						46,XY[21]	normal	wild-type		wild-type	wild-type	wild-type	wild-type	wild-type	wild-type	wild-type	wild-type	wild-type	wild-type	wild-type	wild-type	mutated		mutated	wild-type	wild-type	wild-type		wild-type	wild-type	wild-type	wild-type	wild-type
P183	48.8	2	NPM1			.	115.7	8.9	31	89	90	46,XY[20]	normal	wild-type	wild-type	mutated	wild-type	wild-type	wild-type	mutated	wild-type	wild-type	wild-type	wild-type	wild-type	wild-type	wild-type	wild-type	wild-type	wild-type	wild-type	wild-type	wild-type		wild-type	wild-type	wild-type		wild-type
P184	78.1	2	BCR::ABL1			.	16.51	13.3	223	53		46,XY,t(9;22)(q34;q11)[20]	aberrant
P185	58.2	2	AML, NOS	AML without maturation		.					30.5	46,XY,der(6)t(3;6)(p14;p21)[12]/46,XY[9]	aberrant	mutated	wild-type	wild-type	wild-type	wild-type	wild-type	wild-type	wild-type	wild-type	wild-type	wild-type	wild-type	wild-type	wild-type	wild-type	wild-type	wild-type	wild-type	wild-type	wild-type	wild-type		wild-type	wild-type	wild-type	wild-type
P186	75.4	1	AML, NOS	AML without maturation		.	0.8	8.8	103	1	68.5	46,XX[20]	normal	wild-type	wild-type	wild-type	mutated	wild-type	wild-type	wild-type		wild-type	mutated	wild-type	wild-type	wild-type	wild-type	wild-type	wild-type	wild-type	wild-type	wild-type	wild-type	wild-type	wild-type	wild-type	wild-type	wild-type	wild-type
P187	76.2	1	AML-MRC-C			no	10.6	8.7	44		44.5	47,XX,+8[6]/48,X,del(X)(q26q28),der(2)del(2)(p11p25)t(2;12)(q37;q23),-3,der(5)t(X;5)(q26;q13),der(7)t(7;17)(q11;q21),+8,del(9)(q32q34),der(12)t(2;12)(p21;q23),r(17)(p11q11),+20,+21[6]/46,XX[8]	aberrant	wild-type		wild-type	wild-type	wild-type	wild-type	wild-type		wild-type	wild-type	wild-type	wild-type	wild-type	wild-type	wild-type	wild-type	wild-type	wild-type	wild-type	wild-type		wild-type	mutated	wild-type	wild-type	wild-type
P188	77.8	2	AML, NOS	AML with minimal differentiation		.	5.2	8.2	79		66.5	46,XY[20]	normal	wild-type	wild-type	wild-type	wild-type	wild-type	wild-type	wild-type	wild-type	wild-type	wild-type	mutated	wild-type	wild-type	wild-type	wild-type	wild-type	wild-type	wild-type	wild-type	mutated		wild-type	wild-type	wild-type	wild-type	wild-type
P189	48.8	1	NPM1			.	6.9	6.6	62		61	46,XX[20]	normal	wild-type	wild-type	wild-type	mutated	wild-type	wild-type	mutated	wild-type	wild-type	wild-type	wild-type	wild-type	wild-type	wild-type	wild-type	wild-type	wild-type	wild-type	wild-type	wild-type	wild-type	wild-type	wild-type	wild-type	wild-type	wild-type
P190	55.8	1	not classifiable			.	45.6	6.9	49	100		48,XX,+der(11)del(11)(p12p15)t(11;17)(q13;q21)x2[2]/46,XX[18]	aberrant	wild-type	wild-type	wild-type	mutated	wild-type	wild-type	wild-type	wild-type	wild-type	mutated	wild-type	wild-type	wild-type	wild-type	wild-type	wild-type	wild-type	wild-type	wild-type	wild-type	mutated	wild-type	wild-type	wild-type	wild-type	wild-type
P191	74.3	1	other rare rearrangements	other MECOM	RUNX1	.					77	46,XX,inv(3)(p24q26),del(7)(p11p22)[20]	aberrant	mutated	mutated	wild-type	wild-type	wild-type	wild-type	wild-type	wild-type	wild-type	wild-type	wild-type	wild-type	wild-type	wild-type	mutated	wild-type	mutated	wild-type	wild-type	wild-type	wild-type	wild-type	wild-type	wild-type	wild-type	wild-type
P192	72.4	2	AML, NOS	AML without maturation		.	19	9.2	71	72	74	46,XY[21]	normal
P193	82.3	1	AML-MRC-C			no	1.97	10.6	59		21	47,XX,der(3)t(3;17)(p12;q21),del(5)(q14q34),del(7)(q22q36),+8,der(17)del(17)(p11p13)t(3;17)(p13;q11)[4]/46,XX,der(3)t(3;17)(p12;q21),del(5)(q14q34),del(7)(q22q36),+8,dic(15;16)(q12;q11),der(17)del(17)(p11p13)t(3;17)(p13;q11)[15]/46,XX[1]	aberrant	wild-type	wild-type	wild-type	wild-type	wild-type	wild-type	wild-type		wild-type	wild-type	wild-type	wild-type	wild-type	wild-type	wild-type	wild-type	wild-type	wild-type	wild-type	wild-type	wild-type	wild-type	mutated	wild-type	wild-type	wild-type
P194	63.6	2	NPM1			.					55	46,XY[20]	normal						wild-type	mutated
P195	85.8	2	RUNX1::RUNX1T1			.	4.5	8.9	153		8.5	45,X,-Y[3]/45,X,-Y,t(8;21)(q22;q22)[10]	aberrant
P196	62	1	NPM1			.	5.6	8	15	16	72.5	46,XX[20]	normal	wild-type	wild-type	wild-type	wild-type	wild-type	wild-type	wild-type	wild-type	wild-type	wild-type	wild-type	wild-type	wild-type	wild-type	wild-type		wild-type	wild-type	wild-type	mutated		wild-type	wild-type	wild-type	wild-type	wild-type
P197	71	1	AML-MRC-C			no	2.27	8.68	89		59	46,XX,del(5)(q14q15)[9]/47,XX,del(5)(q14q15),+8[2]/46,XX[9]	aberrant	wild-type	wild-type	wild-type	wild-type	wild-type	wild-type	wild-type	wild-type	wild-type	wild-type	wild-type	wild-type	wild-type	wild-type	wild-type	wild-type	wild-type	wild-type	wild-type	wild-type	wild-type	wild-type	wild-type	wild-type	wild-type	wild-type
P198	73.5	1	AML-MRC-C			yes	4.51	7.9	38		30	48,XX,del(5)(q14q34),der(12;14;19)(14qter->14p11::19p11->19q11::12p11->12qter),+der(19;21)(q10;q10),+r(19)(p12q12)x2,+ider(21)(q10)hsr(21)(q22),ider(21)(q10)hsr(21)(q22)[14]/46,XX[3]	aberrant	wild-type	wild-type	wild-type	wild-type	wild-type	wild-type	wild-type	wild-type		wild-type	wild-type	wild-type	wild-type	wild-type	wild-type	wild-type	wild-type	wild-type	wild-type	wild-type	wild-type	wild-type	mutated	wild-type	wild-type	wild-type
P199	74.1	2	AML, NOS	AML with maturation		.	3	7.6	12		47.5	46,XY[20]	normal	mutated	wild-type	wild-type	wild-type	wild-type	wild-type	wild-type	wild-type	wild-type	wild-type	wild-type	mutated	wild-type	wild-type	wild-type	wild-type	wild-type	wild-type	wild-type	wild-type	wild-type		wild-type	wild-type	wild-type	wild-type
P200	85	2	NPM1			.	46.35	9.5	36	85		46,XY[23]	normal	wild-type	wild-type	wild-type	wild-type	wild-type	wild-type	wild-type		wild-type	wild-type	mutated	wild-type	wild-type	wild-type	wild-type		wild-type	wild-type	wild-type	wild-type	wild-type	wild-type	wild-type	wild-type	wild-type	wild-type
P201	74.6	1	AML-MRC-C			yes	1.75	11.6	129		23	47,XX,+8[1]/46,XX,der(7)del(7)(q11q22)t(7;14)(q31;q11),+8,-14[3]/46,XX[13]	aberrant	wild-type	mutated	wild-type	mutated	wild-type	wild-type	wild-type	wild-type	wild-type	wild-type	mutated	wild-type	wild-type	wild-type	wild-type	wild-type	wild-type	wild-type	wild-type	wild-type	wild-type	wild-type	wild-type	wild-type	wild-type	wild-type
P202	55.3	2	AML-MRC-MLD			yes	14.8	8.1	27	33	40.5	46,XY,del(9)(q22q34)[20]	aberrant	wild-type	wild-type	wild-type	wild-type	wild-type	wild-type	wild-type	wild-type	wild-type	wild-type	wild-type		wild-type	wild-type	mutated	wild-type	wild-type	wild-type	wild-type	wild-type		wild-type	wild-type	wild-type	wild-type	wild-type
P203	73.1	2	AML, NOS	AML with maturation		.	2.2	12.3	104		23	46,XY[20]	normal	wild-type	wild-type	wild-type	wild-type	wild-type	wild-type	wild-type		wild-type	wild-type	wild-type		wild-type	wild-type	wild-type		wild-type	wild-type	wild-type	wild-type		wild-type	wild-type	wild-type	wild-type	wild-type
P204	81.2	2	AML-MRC-C			no					86.5	46,XY,der(2)(9qter->9q32::5q12->5q13::2p22->2qter),der(5)t(5;12)(q12;p12),del(9)(q21q32),der(12)t(5;12)(q34;p12),der(17)del(17)(q11q21)t(2;17)(p22;p13)t(5;17)(q35;q25)[8]/46,XY,t(1;9)(q43;q13),der(2)(9qter->9q32::5q12->5q13::2p22->2qter),der(5)t(5;12)(q12;p12),del(9)(q21q32),der(12)t(5;12)(q34;p12),der(17)del(17)(q11q21)t(2;17)(p22;p13)t(5;17)(q35;q25)[2]/46,XY[2]	aberrant
P205	63.5	2	AML, NOS	AML with maturation		.	2.93	8.2	78	1	21	47,XY,+13[2]/48,XY,+8,+13[2]/46,XY[16]	aberrant	mutated		wild-type	wild-type	wild-type	wild-type	wild-type		wild-type	wild-type	wild-type	wild-type	wild-type	wild-type	wild-type	wild-type	mutated	wild-type	wild-type	wild-type		wild-type	mutated	wild-type	wild-type
P206	81.3	1	AML, NOS	AML with maturation		.	1.7	7.6	64		50	47,XX,+8[3]/46,XX[21]	aberrant	wild-type	wild-type	mutated	wild-type	wild-type	wild-type	wild-type	wild-type	wild-type	mutated	wild-type	wild-type	wild-type	wild-type	wild-type	wild-type	mutated	wild-type	wild-type	mutated	wild-type	wild-type	wild-type	wild-type	wild-type	wild-type
P207	54.3	2	AML, NOS	AML with minimal differentiation		.	1.03	6.3	100		65	47,XY,+4[9]/46,XY[11]	aberrant	wild-type	wild-type	wild-type	wild-type	wild-type	wild-type	wild-type	wild-type	wild-type	wild-type	wild-type	wild-type	wild-type	wild-type	wild-type	wild-type	wild-type	wild-type	wild-type	wild-type	wild-type		wild-type	wild-type	wild-type	wild-type
P208	84.4	1	AML, NOS	AML without maturation		.	1.4	7.8	33		83	48,XX,+2,+8[12]/46,XX[8]	aberrant	wild-type	wild-type	wild-type	mutated	wild-type	wild-type	wild-type	wild-type	wild-type	mutated	wild-type	wild-type	wild-type	wild-type	wild-type	wild-type	wild-type	wild-type	wild-type	wild-type		wild-type	wild-type	wild-type	wild-type	wild-type
P209	81.5	1	AML, NOS	AML without maturation		.	1.8	6.7	56	17	79.5	47,XX,+8[13]/48,XX,+8,+8[3]/46,XX[9]	aberrant
P210	73.3	1	AML-MRC-C			no	3.9	10.4	36	1	56.5	46,XX,del(5)(q14q34)[6]/46,XX[19]	aberrant	wild-type	wild-type	mutated	mutated	wild-type	wild-type	wild-type	wild-type	wild-type	wild-type	wild-type	wild-type	wild-type	wild-type	wild-type	wild-type	wild-type	wild-type	wild-type	wild-type	wild-type	wild-type	wild-type	wild-type	wild-type	wild-type
P211	70.3	2	AML, NOS	AML with maturation		.	3.5	7.8	148	32	45	46,XY[20]	normal	mutated	mutated	wild-type		wild-type	wild-type	wild-type	wild-type	wild-type	wild-type	wild-type	wild-type	wild-type	wild-type	wild-type	wild-type	wild-type	wild-type	wild-type	wild-type		wild-type	wild-type	mutated	wild-type	wild-type
P212	63.8	1	AML-MRC-C			no	1	8.1	45		24	45,X,del(X)(p11p22),der(11)t(11;22)(p15;q11),der(15)t(15;16)(p11;q12),r(16)(p11q12),-17,der(17)t(X;17)(p21;p12),der(19)t(17;19)(p11;p13),+ider(21)(q10)del(21)(q22q22),ider(21)(q10)del(21)(q22q22),-22[20]	aberrant						wild-type	wild-type
P213	60.3	2	AML, NOS	AML with maturation		.	2.44	6	16		48.5	46,XY[20]	normal	mutated	wild-type	wild-type	wild-type	wild-type	wild-type	wild-type	wild-type	wild-type	wild-type	wild-type	wild-type	wild-type	wild-type	wild-type	wild-type	wild-type	wild-type	wild-type	wild-type	wild-type	wild-type	wild-type	mutated	wild-type	wild-type
P214	74.9	2	not classifiable			.	47.33	13	29	58	12	47,XY,+8[13]/46,XY[8]	aberrant
P215	80.8	1	AML, NOS	AML with maturation		.	70	8	50		25	46,XX[20]	normal	mutated	mutated	wild-type	wild-type	wild-type	wild-type	wild-type			wild-type	wild-type		wild-type	wild-type	mutated	wild-type	wild-type	wild-type	wild-type	mutated	wild-type		wild-type	wild-type	wild-type	wild-type
P216	79.1	1	AML-MRC-C			yes	2.9	7.8	37	5	20	46,XX,del(5)(q12q35)[5]/46,idem,der(6)(20qter->20q11::6p12->6q11::12q12->12q14::16q13->16q23::12p13->12p13::6q15->6qter),der(11)t(11;19)(p15;?q11),der(12)(::12p12->12q11::?20p12->?20p13::),der(16)t(6;16)(?q24;q11),der(19)(::19p13->19q11::11p14->11p15::)[7]/45,idem,der(6)(20qter->20q11::6p12->6q11::12q12->12q14::16q13->16q23::12p13->12p13::6q15->6qter),der(7)t(7;17)(q11;q21),der(11)t(11;19)(p15;?q…	aberrant	wild-type	wild-type	wild-type	wild-type	wild-type	wild-type	wild-type			wild-type	wild-type	wild-type	wild-type	wild-type	wild-type	wild-type	wild-type	wild-type	wild-type	wild-type	wild-type	wild-type	mutated	wild-type	wild-type	wild-type
P217	34.8	2	BCR::ABL1			.	97.57	9.8	59		40	45,X,-Y,t(9;22)(q34;q11)[3]/45,X,-Y,t(2;7)(p23;p15),t(9;22)(q34;q11)[17]	aberrant	wild-type	wild-type	wild-type	wild-type	wild-type	wild-type	wild-type		wild-type	wild-type	wild-type		wild-type	wild-type	wild-type	wild-type	wild-type	wild-type	wild-type	wild-type		wild-type	wild-type	wild-type	wild-type	wild-type
P218	63.1	1	AML, NOS	AML without maturation		.	2.3	9.6	945		45	46,XX[20]	normal	mutated	wild-type		wild-type	wild-type	wild-type	wild-type			wild-type	wild-type		wild-type	wild-type	wild-type		wild-type		wild-type	mutated	wild-type		wild-type	wild-type		wild-type
P219	54.9	2	other rare rearrangements	NUP98::NSD1	NOS	.	1.4	7.5	42		26.5	46,XY,t(5;11)(q35;p15)[21]	aberrant	wild-type		wild-type	wild-type	wild-type	wild-type	wild-type	wild-type	wild-type	wild-type	wild-type		wild-type	wild-type	wild-type		wild-type	wild-type	wild-type	wild-type	mutated	wild-type	wild-type	wild-type	wild-type	wild-type
P220	70.3	2	AML, NOS	AML without maturation		.				12	43	46,XY[20]	normal	wild-type	wild-type	wild-type	wild-type	wild-type	wild-type	wild-type	wild-type	wild-type	mutated	wild-type	wild-type	wild-type	wild-type	wild-type	wild-type	wild-type	wild-type	wild-type	wild-type	mutated	wild-type	wild-type	wild-type	wild-type	wild-type
P221	76.5	1	AML-MRC-C			no	30.28	8.9	22		92	45,XX,-7[1]/46,XX[6]	aberrant	mutated	wild-type	wild-type	wild-type	wild-type	wild-type	wild-type	wild-type	wild-type	wild-type	wild-type	wild-type	wild-type	mutated	wild-type	wild-type	mutated	wild-type	wild-type	mutated	wild-type	mutated	wild-type	wild-type	wild-type	wild-type
P222	59.7	1	KMT2A::MLLT3			.	25		52		74	46,XX,t(9;11)(p21;q23)[17]/46,XX[3]	aberrant	wild-type	wild-type	wild-type	wild-type	wild-type	wild-type	wild-type	wild-type	wild-type	wild-type	wild-type	wild-type	wild-type	wild-type	wild-type	wild-type	wild-type	wild-type	wild-type	wild-type	wild-type		wild-type	wild-type	wild-type	wild-type
P223	82.8	2	AML-MRC-C			yes	2.5	7.1	123		35.5	46,XY,del(5)(q14q34)[3]/46,XY[18]	aberrant	wild-type	wild-type	wild-type	wild-type	wild-type	wild-type	wild-type	wild-type	wild-type	wild-type	wild-type	wild-type	wild-type	wild-type	wild-type	wild-type	mutated	wild-type	mutated	wild-type		wild-type	wild-type	wild-type	wild-type	wild-type
P224	87.8	2	AML, NOS	AML without maturation		.					81	47,XY,+8[12]/46,XY[8]	aberrant						wild-type	wild-type
P225	83	1	not classifiable			.	1.5	12.1	121		16	47,XX,+8[2]/46,XX[13]	aberrant	wild-type		wild-type	wild-type	wild-type	wild-type	wild-type		wild-type	mutated	wild-type	wild-type	wild-type	wild-type	wild-type	wild-type	wild-type	wild-type	wild-type	wild-type		wild-type	wild-type	wild-type	wild-type	wild-type
P226	62.5	2	not classifiable			.	139.5			87		46,XY[11]	normal	wild-type	wild-type	wild-type	wild-type	wild-type	wild-type	mutated			wild-type	wild-type	wild-type	wild-type	wild-type	wild-type	wild-type	mutated	wild-type	wild-type	mutated			wild-type	wild-type	wild-type	wild-type
P227	40.4	2	other rare rearrangements	other KMT2A	MRC-C	.					71	46,XY,der(1)t(1;4)(p22;q32)t(1;9)(q32;p21),der(4)t(1;4)(p22;q32),der(5)t(5;11)(q12;q23)t(11;19)(q23;p13),der(9)t(1;9)(q32;p21),t(10;20)(p13;q13),der(11)t(5;11)(q12;q23),der(19)t(11;19)(q23;p13)[6]/46,idem,der(12)t(12;17)(p12;q23)[6]/46,idem,der(17)t(17;17)(p13;q22)[4]/46,XY[7]	aberrant	mutated					wild-type	wild-type
P228	59.3	2	AML, NOS	AML with maturation		.	1.7	7.6	27		24	46,XY[20]	normal	wild-type		wild-type	mutated	mutated	wild-type			wild-type	wild-type	mutated	wild-type	wild-type	wild-type	wild-type	wild-type	wild-type	wild-type	mutated	wild-type		mutated	wild-type	wild-type	wild-type	wild-type
P229	74.1	2	AML, NOS	Acute myelomonocytic leukaemia		.					59.5	46,XY[20]	normal
P230	73.6	2	not classifiable			.	7			86		46,XY[20]	normal
P231	47.2	2	CBFB::MYH11			.	29	10.6	33		70.5	46,XY,inv(16)(p13q22)[2]/47,XY,inv(16)(p13q22),+22[19]	aberrant						wild-type	wild-type
P232	91.3	2	AML, NOS	AML with minimal differentiation		.	1.74	9.7	61	2	30.5	45,X,-Y[13]/46,XY[7]	aberrant	wild-type	wild-type		wild-type	wild-type	wild-type	wild-type			wild-type	wild-type	wild-type	wild-type	wild-type	wild-type	wild-type	wild-type	wild-type	wild-type	wild-type	wild-type		wild-type	wild-type	wild-type	wild-type
P233	88.9	2	AML-MRC-C			no	4.5	8.9	62	21		45,XY,del(5)(q14q34),-7,der(16)del(16)(p11p12)t(?15;16)(q26;q12),der(21)t(1;21)(p32;q22)[14]/46,XY[1]	aberrant
P234	85.8	2	AML-MRC-C			no	2.3	7.5	24		25	48,XY,t(1;2)(q41;p25),i(5)(p10),+8,+8,+19,-22[8]/46,XY[14]	aberrant
P235	79.8	1	AML, NOS	AML with maturation		.	7.8	9.8	16		33.5	46,XX,ins(11;1)(q14;q31q44)[22]	aberrant						wild-type	wild-type
P236	39.9	1	NPM1			.	30	11.3	421	82		46,XX[20]	normal	wild-type	wild-type	wild-type	mutated	wild-type	wild-type	mutated	wild-type	wild-type	wild-type	wild-type	wild-type	wild-type	wild-type	wild-type	wild-type	wild-type	wild-type	wild-type	wild-type	wild-type	wild-type	wild-type	wild-type	wild-type	wild-type
P237	76.3	2	AML-MRC-C			no	12.95	7.7	164	73		45,XY,der(2)t(2;17)(q37;q25),-13,der(18)t(13;18)(q14;q23)[12]	aberrant
P238	25.7	1	PML::RARA			.					54.5	46,XX,t(15;17)(q24;q21)[10]/46,XX[12]	aberrant						wild-type	wild-type
P239	73.8	1	AML-MRC-C			no	4.5	7	16	31	11.5	46,XX,der(5)t(5;7)(q14;q34),der(7)(::7p?11->7q?11::?21q11->?21q22::),ider(7)(p10)t(7;21)(p15;q22),i(11)(q10),der(14)t(1;14)(p22;p11),der(21)t(7;21)(q22;q22)[cp7]	aberrant							wild-type
P240	62.8	2	NPM1			.	1	7.1	25		68.5	46,XY[20]	normal	wild-type	wild-type	wild-type	wild-type	wild-type	wild-type	wild-type	wild-type	wild-type	wild-type	wild-type	wild-type	wild-type	wild-type	wild-type	wild-type	wild-type	wild-type	wild-type	wild-type	wild-type	wild-type	wild-type	wild-type	wild-type	wild-type
P241	68.1	1	RUNX1::RUNX1T1			.	377.5	7.1	10		33.5	45,X,-X,t(8;21)(q22;q22)[19]/46,XX[1]	aberrant
P242	69.9	2	AML, NOS	AML with maturation		.	1.64	8.3	91		21.5	46,XY[20]	normal	wild-type	wild-type	wild-type	wild-type	wild-type	wild-type	wild-type		wild-type	wild-type	wild-type	wild-type	wild-type	wild-type	wild-type	wild-type	wild-type	wild-type	wild-type	wild-type	wild-type	wild-type	wild-type	wild-type	wild-type	wild-type
P243	74.7	1	not classifiable			.	296.4	5.3	165	24		47,XX,+13[3]/46,XX[18]	aberrant
P244	87	2	AML-MRC-C			no	50	10	100	49		46,XY,der(11)t(11;22)(q23;q13),t(11;22)(q23;q13)[12]/46,idem,der(22)t(11;22)(q23;q13)[3]/48,idem,+8,+13,der(22)t(11;22)(q23;q13)[5]/46,XY[4]	aberrant
P245	43.3	2	AML, NOS	AML without maturation		.	3.7	10.9	106	46	52.5	46,XY[20]	normal
P246	69.3	1	AML, NOS	AML without maturation		.	5.9	8.6	193		74	49,XX,+8,+16,+21[3]/46,XX[22]	aberrant
P247	68.4	2	AML, NOS	Acute myelomonocytic leukaemia		.	76.4	9.3	37	78	93.5	46,XY[20]	normal
P248	75.7	1	AML-MRC-C			yes	6	7	13		21	48,XX,-2,+del(4)(q24q35),del(4)(q25q35),del(5)(q14q34),+6,+der(7)t(7;2)(q22;?q11)t(2;4)(?q37;?q24),der(7)t(7;2)(q22;?q11)t(2;4)(?q37;?q24),+8,der(14;18)(q10;q10)[17]/46,XX[3]	aberrant	wild-type	mutated	wild-type	wild-type		wild-type	wild-type	wild-type	wild-type	wild-type	wild-type	wild-type	wild-type	wild-type	wild-type	wild-type	wild-type	wild-type	wild-type	wild-type		wild-type	mutated	wild-type	wild-type	wild-type
P249	61.5	2	AML-MRC-C			no	2.4	6	11	12	33	48,XY,r(3)(p14q27),der(4)(4pter->4q21::5q33->5q35::4q11->4qter),+der(5)t(3;5)(q27;q11),+der(5)t(3;5)(q25;q11),r(5)(p11q11)[5]/49,idem,+r(3)(p11q21)[2]/47,XY,r(3)(p11q21),der(4)(4pter->4q21::5q33->5q35::4q11->4qter),+der(5)t(3;5)(q11;q11),der(5)t(3;5)(q11;q11)[4]/46,XY[6]	aberrant	wild-type	wild-type	wild-type	wild-type		wild-type	wild-type	wild-type	wild-type	wild-type	wild-type	wild-type	wild-type	wild-type	wild-type	wild-type	wild-type	wild-type	wild-type	wild-type		wild-type	mutated	wild-type	wild-type	wild-type
P250	65.9	2	AML-MRC-C			no					26	45,XY,r(2)(p16q24),der(5)t(5;7)(p11;q35),del(5)(q14q34),der(7)t(2;7)(p22;q21),der(7)t(5;7)(p14;q35),+8,der(12)t(12;18)(p13;q22),der(12;20)(q10;q10),der(17;18)(q10;q10)[10]/45,idem,del(3)(q12q25)[5]/46,XY[3]	aberrant	wild-type	wild-type	wild-type	wild-type	wild-type	wild-type	wild-type	wild-type	wild-type	wild-type	wild-type	wild-type	wild-type	wild-type	wild-type	wild-type	wild-type	wild-type	wild-type	wild-type	wild-type	wild-type	mutated	wild-type	wild-type	wild-type
P251	86.7	2	AML-MRC-C			yes				1	46.5	46,XY,del(5)(q14q34)[20]	aberrant
P252	51	1	PML::RARA			.	0.8	9.2	72		62	46,XX.ish ins(17;15)(q21;q24q24)(RARA+,PML+;PML+,RARA-)[6]/46,XX[18]	aberrant
P253	43.8	2	NPM1			.	145	10	22		91.5	46,XY[20]	normal	wild-type	wild-type	wild-type	wild-type	wild-type	wild-type	mutated	wild-type	wild-type	wild-type	mutated	wild-type	wild-type	wild-type	wild-type	wild-type	wild-type	wild-type	wild-type	wild-type	wild-type	wild-type	wild-type	wild-type	wild-type	wild-type
P254	78.3	2	AML-MRC-C			no				28	51	42,X,der(Y;2)(2pter->2p11::Yp11->Yq12::2p11->2qter),der(5;12)(p10;q10),-7,i(8)(q10),-22[11]/46,XY[4]	aberrant
P255	77.8	1	AML, NOS	AML with minimal differentiation		.	2	9	70		62.5	46,XX[20]	normal	wild-type	wild-type	wild-type	wild-type	wild-type	wild-type	wild-type	wild-type	wild-type	wild-type	wild-type		wild-type	wild-type	wild-type	wild-type	wild-type	wild-type	wild-type	wild-type		wild-type	wild-type	wild-type	wild-type	wild-type
P256	83.3	2	AML, NOS	AML without maturation		.	216	6.7	106		74	46,X,-Y,+del(21)(q21q22)[20]/46,XY[1]	aberrant							wild-type
P257	54.9	2	PML::RARA			.	0.95	11.4	121	1	58.5	46,XY,t(15;17)(q24;q21)[12]/46,XY[8]	aberrant
P258	67.2	1	AML-MRC-C			no	38	8.8	23		90	45,XX,der(1)t(1;11)(p36;q13),der(6)t(3;6)(q24;p23),dic(16;19)(p13;q13)[5]/45,XX,der(1)t(1;11)(p36;q13),dic(7;19)(q34;p13),dic(16;19)(p13;q13),+19[3]/46,XX[3]	aberrant
P259	67.4	1	AML, NOS	AML with maturation		.	7.8	9.9	101		28.5	46,XX[20]	normal	mutated	mutated	wild-type	wild-type	wild-type	wild-type	wild-type	wild-type	wild-type	wild-type	wild-type	wild-type	wild-type	wild-type	wild-type	wild-type	mutated	wild-type	wild-type	wild-type	wild-type	wild-type	wild-type	wild-type	wild-type	wild-type
P260	60.9	1	AML-MRC-C			no	58	11.7	40		48.5	48,XX,r(7)(p11q11),+i(8)(q10)x2,del(20)(q11q13)[8]/47,XX,-7,+i(8)(q10)x2,del(20)(q11q13)[6]/46,XX[3]	aberrant	wild-type	wild-type	mutated		wild-type	wild-type	wild-type	wild-type	wild-type	wild-type	wild-type	wild-type	wild-type	wild-type	wild-type	wild-type	wild-type	wild-type	wild-type	wild-type	wild-type		mutated	wild-type	wild-type	wild-type
P261	73.6	1	AML, NOS	AML with maturation		.	5.5	10.3	303		20.5	46,XX[20]	normal	mutated	wild-type	wild-type	wild-type	wild-type	wild-type	wild-type	wild-type	wild-type	wild-type	mutated	wild-type	wild-type	wild-type	wild-type	wild-type	wild-type	wild-type	wild-type	mutated	wild-type	wild-type	wild-type	wild-type	wild-type	wild-type
P262	72.2	1	AML, NOS	AML without maturation		.	17	9.1	164		84	47,XX,+11[4]/46,XX[16]	aberrant	wild-type	mutated	wild-type	mutated	wild-type	wild-type	wild-type	wild-type	wild-type	wild-type	mutated		wild-type	wild-type	wild-type		wild-type	wild-type	wild-type	mutated	mutated	wild-type	wild-type	wild-type	wild-type	wild-type
P263	74.1	2	AML, NOS	Acute myelomonocytic leukaemia		.	26.8	10.2	28		39.5	46,XY,der(20)t(3;20)(q25;q13)[10]/46,XY[10]	aberrant	wild-type	wild-type	wild-type	wild-type	wild-type	wild-type	wild-type	wild-type	wild-type	wild-type	wild-type	wild-type	wild-type	wild-type	wild-type	wild-type	wild-type	wild-type	wild-type	wild-type			wild-type	wild-type	wild-type	wild-type
P264	64.3	2	NPM1			.	59.6	7.4	49	93		46,XY[20]	normal	wild-type	wild-type	wild-type	mutated	wild-type	wild-type	mutated	wild-type	wild-type	wild-type	mutated	wild-type	wild-type	wild-type	wild-type	wild-type	wild-type	wild-type	wild-type	wild-type	wild-type	wild-type	wild-type	wild-type	wild-type	wild-type
P265	72.1	1	PML::RARA			.	119.5	8.1	14		75	46,XX,t(15;17)(q24;q21)[15]/46,XX[5]	aberrant
P266	75.5	2	AML, NOS	AML without maturation		.	65.2	7.5	22		80.5	46,XY,del(20)(q11q13)[6]/47,XY,+8,del(20)(q11q13)[11]/46,XY[3]	aberrant
P267	60.2	2	PML::RARA			.	2	8	4		48.5	46,XY,t(15;17)(q24;q21)[12]/46,XY[8]	aberrant
P268	65	2	AML, NOS	AML without maturation		.	1.7	11.1	42	1	56.5	47,XY,+8[4]/46,XY[16]	aberrant	wild-type		wild-type			wild-type	wild-type			wild-type	mutated	wild-type	wild-type	wild-type		wild-type	wild-type	wild-type	wild-type			wild-type		wild-type	wild-type	wild-type
P269	65.4	2	not classifiable			.	158.25	9.6	31	93		46,XY[20]	normal
P270	87.4	1	AML-MRC-C			yes					24.5	46,XX,del(5)(q14q34),-15,+der(16)t(15;16)(q24;q12),der(16)t(15;16)(q24;q12)[11]/46,XX,del(5)(q14q34),i(11)(q10),-15,+der(16)t(15;16)(q24;q12),der(16)t(15;16)(q24;q12)[4]/46,XX[5]	aberrant	wild-type	wild-type	wild-type	wild-type	wild-type	wild-type	wild-type	wild-type	wild-type	wild-type	wild-type	wild-type	wild-type	wild-type	wild-type	wild-type	wild-type	wild-type	wild-type	wild-type	wild-type	wild-type	mutated	wild-type	wild-type	wild-type
P271	63.8	1	PML::RARA			.					14	46,XX.ish ins(17;15)(q21;q24q24)[15]/46,XX[5]	normal
P272	60.8	2	CBFB::MYH11			.	4.6	12.8	88		21	46,XY,inv(16)(p13q22)[13]/46,XY[7]	aberrant	wild-type	wild-type	wild-type	wild-type	wild-type	wild-type	wild-type	wild-type	wild-type	wild-type	wild-type	mutated	wild-type	wild-type	mutated	wild-type	wild-type	wild-type	wild-type	wild-type	wild-type	wild-type	wild-type	wild-type	mutated	wild-type
P273	56.8	1	KMT2A::MLLT3			.					24.5	46,XX,t(9;11)(p21;q23)[19]/46,XX[3]	aberrant						wild-type	wild-type
P274	62.2	1	CEBPAdm			.	4.2	10.2	38		56	46,XX[20]	normal	wild-type	wild-type	wild-type	mutated	wild-type	wild-type	wild-type	wild-type	wild-type	wild-type	wild-type	wild-type	wild-type	wild-type	wild-type	wild-type	wild-type	wild-type	wild-type	wild-type	wild-type		wild-type	wild-type	wild-type	wild-type
P275	62.3	2	CEBPAdm			.					53.5	46,XY[20]	normal	wild-type	wild-type	wild-type	wild-type	wild-type	wild-type	mutated	wild-type	wild-type	wild-type	wild-type	wild-type	wild-type	wild-type	wild-type	wild-type	wild-type	wild-type	wild-type	wild-type	wild-type	wild-type	wild-type	wild-type	wild-type	wild-type
P276	68.1	1	AML-MRC-C			yes	47.91	9.6	95		32	45,XX,-7,del(12)(p11p13)[19]/46,XX[1]	aberrant	wild-type	wild-type	wild-type	wild-type	wild-type	wild-type	wild-type	wild-type	wild-type	wild-type	wild-type	wild-type	wild-type	wild-type	mutated	wild-type	wild-type	mutated	wild-type	mutated	wild-type	wild-type	wild-type	wild-type	wild-type	wild-type
P277	78	1	AML, NOS	AML without maturation		.	99.05	9.8	52		89	46,XX[15]	normal						wild-type	wild-type			wild-type	mutated												wild-type
P278	80.3	2	AML, NOS	AML with maturation		.					60	46,XY[20]	normal
P279	76.1	2	AML-MRC-C			no	2.75	6.3	23		24	42,X,-Y,del(3)(q13q29),der(5;17)(p10;q10),der(7)t(7;21)(q11;q11),der(12)t(12;18)(p12;q11),der(16)t(16;19)(q24;p11),-18,-19,-21,+mar[11]/46,XY[9]	aberrant																							mutated
P280	75.9	2	AML-MRC-MLD			yes					29	46,XY[20]	normal	mutated	wild-type	wild-type	wild-type	wild-type	wild-type	wild-type	wild-type	wild-type	wild-type	mutated	wild-type	wild-type	wild-type	wild-type	wild-type	wild-type	wild-type	wild-type	mutated	mutated	wild-type	wild-type	wild-type	wild-type	wild-type
P281	64.8	2	NPM1			.	3.24	4.1	87	63		46,XY[20]	normal
P282	73.6	1	AML, NOS	AML with maturation		.	6.5	9.2	486		40.5	46,XX[20]	normal	wild-type	wild-type	wild-type	wild-type	wild-type	wild-type	wild-type	wild-type	wild-type	wild-type	wild-type	wild-type	wild-type	wild-type	wild-type	wild-type	mutated	wild-type	mutated	wild-type	wild-type	wild-type	wild-type	wild-type	wild-type	wild-type
P283	85.9	2	PML::RARA			.	10.6	9.7	123	42		46,XY[20]	normal	wild-type	wild-type	wild-type	mutated	wild-type	wild-type	wild-type	wild-type	wild-type	wild-type	wild-type	wild-type	wild-type	wild-type	wild-type	wild-type	wild-type	wild-type	wild-type	wild-type	wild-type	wild-type	wild-type	wild-type	wild-type	wild-type
P284	87.6	2	CEBPAdm			.					46.5	46,XY[21]	normal	mutated	wild-type	wild-type	wild-type	wild-type	wild-type	wild-type	wild-type	wild-type	wild-type	mutated	wild-type	wild-type	wild-type	wild-type	wild-type	mutated	wild-type	wild-type	mutated	mutated	wild-type	wild-type	wild-type	wild-type	wild-type
P285	80.6	1	AML, NOS	AML with maturation		.					39.5	46,XX[20]	normal
P286	89.6	2	AML-MRC-C			no	3.7	8.6	30		21	47,XY,del(7)(q22q32),+8[12]/46,XY[8]	aberrant
P287	75.8	2	NPM1			.	61.7	11	389	89	82	46,XY[20]	normal	wild-type	wild-type	wild-type	wild-type	wild-type	wild-type	mutated	wild-type	wild-type	mutated	wild-type	wild-type	wild-type	wild-type	wild-type	wild-type	wild-type	wild-type	wild-type	wild-type	wild-type	wild-type		wild-type	wild-type	wild-type
P288	79.9	2	NPM1			.	2	11.4	124		25	46,XY[20]	normal	wild-type		wild-type	wild-type	wild-type	wild-type	mutated	wild-type	wild-type	wild-type	wild-type	wild-type	wild-type	wild-type	wild-type	wild-type	wild-type	wild-type	wild-type	wild-type		mutated	wild-type	wild-type	wild-type	wild-type
P289	77.3	1	AML, NOS	Acute myelomonocytic leukaemia		.	4.8	10.2	44		36	46,XX[20]	normal
P290	75.3	2	GATA2::MECOM			.	4.29	10	76		36	45,XY,-3,inv(3)(q21q26),der(5)t(5;18)(q14;q12)t(16;18)(p12;q21),-7,der(16)t(3;16)(q21;p12)t(16;18)(q23;q21),der(17)t(7;17)(p21;p12),der(18)t(16;18)(q23;q12),+22[9]/45,XY,-3,der(3)inv(3)(q21q26)t(3;10)(p26;q21),der(5)t(5;18)(q14;q12)t(16;18)(p12;q21),-7,der(10)t(3;10)(p26;q21),der(16)t(3;16)(q21;p12)t(16;18)(q23;q21),der(17)t(7;17)(p21;p12),der(18)t(16;18)(q23;q12),+22[2]/46,XY[1]	aberrant	wild-type	wild-type	wild-type	mutated	wild-type	wild-type	wild-type	wild-type	wild-type	wild-type	wild-type	wild-type	wild-type	wild-type	wild-type	wild-type	wild-type	wild-type	wild-type	wild-type	wild-type	wild-type	mutated	wild-type	wild-type	wild-type
P291	89	1	AML-MRC-C			no	61.99	10.4	70	86		44,XX,del(2)(q22q36),der(2)t(2;4)(q22;p11),der(3)t(3;16)(p21;p11),-4,del(5)(q14q34),der(10)t(10;13)(q24;q31),del(11)(q11q25),der(11)(4qter->4q27::2q22->2q31::15q12->15q24::11p14->11qter),del(12)(p12p13),der(13)t(10;13)(q24;q34),del(13)(q11q34),ider(15)(q10)t(11;15)(q12;q13),-16[11]	aberrant
P292	75.9	1	AML, NOS	AML with maturation		.				24	22.5	46,XX[21]	normal	mutated	wild-type	wild-type	mutated	wild-type	wild-type	wild-type	wild-type	wild-type	wild-type	mutated	wild-type	wild-type	wild-type	wild-type	wild-type	mutated	wild-type	wild-type	wild-type	wild-type	wild-type	wild-type	wild-type	wild-type	wild-type
P293	68.9	2	KMT2A::MLLT3			.	62.54	13.6	58	87	97.5	46,XY,t(9;11)(p21;q23)[17]/46,XY[3]	aberrant	wild-type	wild-type	wild-type	mutated	wild-type	mutated	wild-type	wild-type	wild-type	wild-type	wild-type		wild-type	wild-type	wild-type		wild-type	wild-type	wild-type	wild-type			wild-type	wild-type	wild-type	wild-type
P294	57.3	2	NPM1			.	39.4	10.4	163	10	23.5	46,XY[17]	normal	wild-type	wild-type	wild-type		wild-type	wild-type	wild-type	wild-type		wild-type	wild-type		wild-type	wild-type	wild-type	wild-type	wild-type	wild-type	wild-type	wild-type	wild-type		wild-type	wild-type	wild-type	wild-type
P295	87	1	not classifiable			.	15.4	8.6	35	37		47,XX,+8[2]/46,XX[18]	aberrant																							wild-type
P296	71.8	2	NPM1			.	71.03	9.7	24	37	51.5	46,XY[20]	normal	wild-type	wild-type	wild-type	mutated	wild-type	wild-type	wild-type	wild-type	wild-type	wild-type	wild-type	wild-type	wild-type	mutated	wild-type	wild-type	mutated	wild-type	wild-type	wild-type	wild-type		wild-type	wild-type	wild-type	wild-type
P297	70.3	2	AML-MRC-C			no	1.3	8.1	33	28		47,XY,+10[7]/46,XY,-7,+10[3]/46,XY,-7,+10,del(20)(q11q13)[4]/46,XY[6]	aberrant	wild-type	mutated	wild-type	mutated	wild-type	wild-type	wild-type	wild-type		mutated	wild-type	wild-type	wild-type	wild-type	wild-type	wild-type	wild-type	wild-type	wild-type	wild-type	wild-type	wild-type	wild-type	wild-type	wild-type	wild-type
P298	65.8	2	GATA2::MECOM			.	26	10.1	68	46		46,XY,inv(3)(q21q26),del(5)(q21q34)[9]/45,XY,inv(3)(q21q26),del(5)(q21q34),-7[13]	aberrant	wild-type	mutated	wild-type	wild-type	wild-type	wild-type	wild-type			wild-type	wild-type	wild-type	wild-type	mutated	mutated		wild-type	wild-type	wild-type	wild-type	wild-type	wild-type	wild-type	wild-type	wild-type	wild-type
P299	61.1	2	PML::RARA			.	2.38	12.2	5	44	84.5	46,XY,t(15;17)(q24;q21)[20]	aberrant
P300	85.1	1	PML::RARA			.				94	93	46,XX,t(15;17)(q24;q21),der(20)t(8;20)(q13;p13)[18]/46,XX[2]	aberrant
P301	79.9	2	AML-MRC-C			no	1.6	8.9	60		54	45,XY,der(5)t(5;6)(q21;p12),der(6)t(6;8)(q16;q21),dic(6;8)(p11;q21),der(16)t(6;16)(q21;q21)[9]/46,idem,+dic(6;8)(p11;q21)[2]/45,XY,der(5)t(5;6)(q21;p12),der(6)t(6;8)(q16;q21),der(6;8)(11qter->11q14::8p21->8q12::6p11->6qter),der(16)t(6;16)(q21;q21)[4]/46,XY[7]	aberrant	wild-type	mutated	wild-type	mutated	wild-type	wild-type	wild-type	wild-type		wild-type	mutated		wild-type	wild-type	wild-type	wild-type	wild-type	wild-type	wild-type	wild-type	wild-type	wild-type	mutated	wild-type	wild-type	wild-type
P302	80.7	2	AML, NOS	AML with maturation		.	1.7	11.5	125		69	46,XY[20]	normal
P303	77.1	1	AML-MRC-C			no	17.6	6.8	26	78	80	47,XX,+8[11]/45,XX,-7[5]/46,XX[9]	aberrant	mutated	wild-type	wild-type	wild-type	wild-type	wild-type	wild-type	wild-type	wild-type	wild-type	wild-type	mutated	wild-type	wild-type	wild-type	wild-type	mutated	wild-type	wild-type	wild-type	mutated	mutated	wild-type	mutated	wild-type	wild-type
P304	60.9	1	NPM1			.	58.76	11.4	161		56.5	46,XX[20]	normal	wild-type		wild-type	mutated	wild-type	wild-type	wild-type	wild-type		wild-type	wild-type	wild-type	wild-type	wild-type	wild-type	mutated	wild-type	wild-type	wild-type	wild-type		mutated	wild-type	wild-type	wild-type	wild-type
P305	76.9	2	CEBPAdm			.	3.5	11.5	42	45	58	46,XY[20]	normal	wild-type	wild-type	wild-type	wild-type	wild-type	wild-type	wild-type	wild-type	wild-type	wild-type	wild-type	wild-type	wild-type	wild-type	wild-type	wild-type	wild-type	wild-type	wild-type	wild-type	wild-type	wild-type	wild-type	wild-type	mutated	wild-type
P306	24.2	2	CBFB::MYH11			.	3.3	6.9	38		49	46,XY,inv(16)(p13q22)[17]/46,XY[3]	aberrant	wild-type	wild-type	wild-type	wild-type	wild-type	wild-type	mutated	wild-type		wild-type	wild-type	wild-type	wild-type	wild-type	wild-type	wild-type	wild-type	wild-type	wild-type	wild-type	wild-type	wild-type	wild-type	wild-type	wild-type	wild-type
P307	28.3	2	AML, NOS	AML without maturation		.	210	6.1	84		86	47,XY,+10[18]/46,XY[2]	aberrant
P308	86.5	2	AML, NOS	AML without maturation		.	30.5	11.7	41		76.5	46,XY[20]	normal
P309	53.4	1	NPM1			.	260	5.8	116	84	86.5	46,XX[20]	normal	wild-type	wild-type	wild-type	mutated	wild-type	wild-type	mutated		wild-type	wild-type	wild-type	wild-type	wild-type	wild-type	wild-type		wild-type	wild-type	wild-type	wild-type	wild-type	wild-type	wild-type	wild-type	wild-type	wild-type
P310	52.3	2	AML, NOS	AML with maturation		.	1.92	13.2	367		41	46,XY[20]	normal	wild-type	wild-type	wild-type	mutated	wild-type	wild-type	wild-type	wild-type	wild-type	wild-type	mutated	wild-type	wild-type	wild-type	wild-type	wild-type	wild-type	wild-type	wild-type	wild-type	wild-type	wild-type	wild-type	wild-type	wild-type	wild-type
P311	77.6	1	AML-MRC-C			no	10.1	11.6	47		32.5	46,XX,t(3;21)(q29;q22),del(5)(q23q35),der(17)t(5;17)(q34;p12).ish del(17)(q11q11)(NF1-)[16]/46,idem,r(7)(p14q31)[8]/46,XX[1]	aberrant	wild-type	wild-type	wild-type	wild-type	wild-type	wild-type	wild-type	wild-type	wild-type	wild-type	wild-type	wild-type	wild-type	wild-type	wild-type	wild-type	wild-type	wild-type	wild-type	wild-type	wild-type	mutated	mutated	wild-type	wild-type	wild-type
P312	59.3	2	AML-MRC-C			yes	1.9	6	33		56	47,XY,+1,der(1;7)(q10;p10),+8[7]/46,XY[13]	aberrant	wild-type	wild-type	wild-type	mutated		wild-type	wild-type	wild-type	wild-type	mutated	wild-type	wild-type	wild-type	wild-type	wild-type	wild-type	wild-type	wild-type	wild-type	wild-type		mutated	wild-type	wild-type	wild-type	wild-type
P313	70.8	2	AML-MRC-MLD			yes	1.3	9.2	59		20	46,XY[11]	normal	wild-type	mutated	wild-type	wild-type	wild-type	wild-type	wild-type	wild-type	wild-type	wild-type	wild-type	wild-type	wild-type	wild-type	wild-type	wild-type	wild-type	wild-type	wild-type	wild-type	mutated	wild-type	wild-type	mutated	wild-type	wild-type
P314	67.3	2	not classifiable			.	1.92			24		48,XY,+8,+8[5]/49,XY,+8,+8,+19[14]/46,XY[1]	aberrant	wild-type	wild-type	wild-type	wild-type	wild-type	wild-type	wild-type	wild-type	wild-type	mutated	mutated	wild-type	wild-type	wild-type	wild-type	wild-type	wild-type	wild-type	wild-type	mutated	wild-type	wild-type	wild-type	wild-type	wild-type	wild-type
P315	80.6	2	AML, NOS	AML with maturation		.	11.6	10.1	20		37.5	46,XY[20]	normal
P316	20.1	2	CBFB::MYH11			.	25.1	8.5	23	61		46,XY.ish ins(16;16)(p13;q22q22)[10]/46,XY[10]	normal	wild-type	wild-type	wild-type	wild-type	wild-type	wild-type	wild-type	wild-type	wild-type	wild-type	wild-type	wild-type	wild-type	mutated	mutated	wild-type	wild-type	wild-type	wild-type	wild-type	wild-type	wild-type	wild-type	wild-type	wild-type	wild-type
P317	43.4	2	PML::RARA			.					93	46,XY,r(7)(p11q31),t(15;17)(q24;q21)[7]/46,XY[4]	aberrant
P318	73.8	2	AML, NOS	AML with maturation		.	1.24	10.4	51		26.5	46,XY[20]	normal
P319	56.8	1	not classifiable			.	66.71			26		46,XX,del(11)(p12p15)[18]/46,XX[2]	aberrant	wild-type	wild-type	wild-type	wild-type	wild-type	mutated	mutated	wild-type	wild-type	wild-type	wild-type	wild-type	wild-type	mutated	wild-type	wild-type	mutated	wild-type	wild-type	wild-type	wild-type	wild-type	wild-type	wild-type		wild-type
P320	69.5	1	other rare rearrangements	other KMT2A	NOS	.	8.89	8.24	9		21	46,XX,t(6;11)(q27;q23)[12]/46,XX[8]	aberrant	wild-type	wild-type	wild-type	wild-type	wild-type	wild-type	wild-type			wild-type	wild-type	wild-type	wild-type	wild-type	wild-type	wild-type	wild-type	wild-type	wild-type	wild-type	wild-type	wild-type	wild-type	wild-type	wild-type	wild-type
P321	70.9	2	AML, NOS	AML without maturation		.	114.64	9.19	48		66.5	47,XY,+11[18]/46,XY[2]	aberrant						wild-type	mutated										wild-type
P322	82.3	2	AML, NOS	AML with minimal differentiation		.	4.03	8.05	46		90	46,XY[20]	normal
P323	29.8	2	NPM1			.	10.2	4.8	46		84.5	46,XY[20]	normal	wild-type	wild-type	wild-type	wild-type	wild-type	wild-type	wild-type	wild-type	wild-type	mutated	wild-type	wild-type	wild-type	wild-type	wild-type	wild-type	wild-type	wild-type	wild-type	wild-type	wild-type	wild-type	wild-type	wild-type	wild-type	wild-type
P324	78.8	2	AML-MRC-C			no	1.2	12.9	133		46	48,XY,t(2;12)(q37;q22),del(5)(q12q35),+6,+8,+8,der(17)t(3;17)(q26;p13),-18[5]/61<3n>,XY,-X,-1,t(2;12)(q37;q22),der(2)t(2;12)(q37;q22),-3,der(3)t(3;6)(p11;p24),dic(3;11)(q26;p14),del(5)(q12q35),-7,+8,-9,-10,+11,der(11)(::11p15->11q23::hsr::11q23->11q25::)x2,-12,+13,-15,-16,der(17)t(3;17)(q26;p13),-18,-21,+mar?[7]/46,XY[2]	aberrant
P325	82.7	2	AML, NOS	AML with maturation		.	3.3	9.8	169		57.5	46,XY[20]	normal	wild-type	wild-type	wild-type	wild-type	wild-type	wild-type	mutated	wild-type	wild-type	wild-type	wild-type	wild-type	wild-type	wild-type	wild-type	wild-type	mutated	wild-type	wild-type	mutated	wild-type	wild-type	wild-type	wild-type	wild-type	wild-type
P326	49.3	2	DEK::NUP214			.	15	8.5	90		53.5	46,XY,t(6;9)(p23;q34.1)[17]/46,XY[3]	aberrant	wild-type	wild-type	wild-type	wild-type	wild-type	wild-type	mutated	wild-type	wild-type	wild-type	wild-type	wild-type	wild-type	wild-type	wild-type	wild-type	wild-type	wild-type	wild-type	wild-type	wild-type	wild-type	wild-type	wild-type	wild-type	wild-type
P327	64.7	1	KMT2A::MLLT3			.	110	7.5	144	92	90.5	46,XX,der(5)t(5;11)(q35;p12),der(9)t(9;11)(p21;q23),ider(11)(q10)t(9;11)(p21;q23)[14]/46,idem,der(12)t(?4;12)(?q34;p12)[3]/46,XX[3]	aberrant	wild-type	wild-type	wild-type	wild-type	wild-type	mutated	wild-type	wild-type	wild-type	wild-type	wild-type	wild-type	wild-type	wild-type	wild-type	mutated	wild-type	wild-type	wild-type	wild-type	wild-type	wild-type	wild-type	wild-type	wild-type	wild-type
P328	86.1	2	NPM1			.	6.44			29		46,XY[20]	normal	wild-type	wild-type		mutated	wild-type	wild-type	wild-type			wild-type	wild-type	wild-type	wild-type	wild-type	wild-type	wild-type	wild-type	wild-type	wild-type	wild-type	wild-type	wild-type	wild-type	wild-type		wild-type
P329	61	1	AML-MRC-MLD			yes	1.78	13.2	137		28.5	47,XX,+8[12]/46,XX[8]	aberrant	wild-type	wild-type	wild-type	wild-type	wild-type	wild-type	mutated	wild-type		wild-type	wild-type	wild-type	wild-type	wild-type	wild-type	wild-type	wild-type	wild-type	mutated	wild-type	wild-type	wild-type	wild-type	wild-type	wild-type	wild-type
P330	80.2	2	AML, NOS	AML with maturation		.	59.07	12.3	134		37.5	46,XY[21]	normal	mutated		wild-type	wild-type	wild-type	mutated		wild-type	wild-type	wild-type	wild-type	wild-type	wild-type	wild-type	mutated	wild-type	wild-type	wild-type	wild-type	wild-type		mutated	wild-type	wild-type	wild-type	wild-type
P331	76.8	2	AML-MRC-C			yes	1.95	8.5	55		24.5	45,X,-Y,+der(3)t(3;21)(p12;q11),der(3)t(3;21)(p12;q11),der(5)t(5;20)(q11;q11),+r(13)(p11q14),r(13)(p11q12),der(17)(9qter->9q22::17q22->17q21::17p13->17qter),der(17)t(13;17)(q14;q12),-20,-21[14]/46,XY[3]	aberrant	wild-type	wild-type	wild-type	wild-type	wild-type	wild-type	wild-type	wild-type	wild-type	wild-type	wild-type	wild-type	wild-type	wild-type	wild-type	wild-type	wild-type	wild-type	wild-type	wild-type	wild-type	wild-type		wild-type	wild-type	wild-type
P332	16	2	NPM1			.	1	13.5	257	1	90.5	46,XY[20]	normal	wild-type	wild-type	wild-type	wild-type	wild-type	wild-type	wild-type		wild-type	wild-type	mutated	wild-type	wild-type	wild-type	wild-type	wild-type	wild-type	wild-type	wild-type	wild-type	wild-type		wild-type	wild-type	wild-type
P333	39.3	2	AML-MRC-MLD			yes	4.12	7.4	71		20	46,XY[21]	normal	wild-type	wild-type	wild-type	wild-type	wild-type	wild-type	wild-type	wild-type	wild-type	wild-type	wild-type	wild-type	wild-type	wild-type	wild-type	wild-type	wild-type	wild-type	wild-type	wild-type	wild-type	wild-type	wild-type	wild-type	mutated	wild-type
P334	68.1	2	NPM1			.	12	9.6	119		57.5	46,XY[20]	normal	wild-type		wild-type			wild-type	wild-type	wild-type	wild-type	wild-type	mutated	wild-type	wild-type	wild-type	wild-type	wild-type	wild-type	wild-type	wild-type				wild-type	wild-type	wild-type	wild-type
P335	58.5	2	AML, NOS	AML with maturation		.	3	10.4	159		30	46,XY[20]	normal	mutated	wild-type	wild-type	wild-type	wild-type	wild-type	wild-type	wild-type	wild-type	mutated	wild-type	wild-type	wild-type	wild-type	wild-type	wild-type	wild-type		wild-type	wild-type	mutated	wild-type	wild-type	wild-type	wild-type	wild-type
P336	86.9	1	AML, NOS	AML with maturation		.	3	8.9	15		20	47,XX,+8[8]/46,XX[12]	aberrant
P337	75.3	1	AML-MRC-C			no	5.48	9.1	28		28.5	47,XX,der(1)t(1;12)(p11;p12),der(4)t(4;12)(q24;q11),idic(5)(q12),del(7)(?q32?q36),+der(8)t(8;17)(p11;q21)t(1;8)(p13;q24),der(8)t(1;8)(p11;q11)t(1;4)(p13;q24),ider(12)(q10)t(8;12)(q11;q11)t(1;8)(p13;q24),i(17)(p10),i(17)(p10)[9]	aberrant	wild-type	wild-type	wild-type	wild-type	wild-type	wild-type	wild-type	wild-type		wild-type	wild-type	wild-type	wild-type	wild-type	wild-type	wild-type	wild-type	wild-type	wild-type	wild-type	wild-type	wild-type	mutated	wild-type	wild-type	wild-type
P338	26	2	other rare rearrangements	PICALM::MLLT10	NOS	.	1.52	9.2	67		92.5	46,XY,t(10;11)(p13;q14)[4]/46,XY[16]	aberrant	wild-type		wild-type	wild-type		wild-type	wild-type	wild-type	wild-type	wild-type	wild-type	wild-type	wild-type	wild-type	wild-type	wild-type		wild-type	wild-type	wild-type		wild-type	wild-type	wild-type	wild-type	wild-type
P339	62.6	1	AML-MRC-C			yes	3	7	420		27	46,XX,der(5)t(5;7)(q23;p22),r(7)(p11q11),der(17)t(7;17)(q36;p11),der(20)t(20;22)(q11;p11),der(22)t(20;22)(q12;p11)[5]/45,XX,der(5)t(5;7)(q23;p22),-7,der(17)t(7;17)(q36;p11),der(20)t(20;22)(q11;p11),der(22)t(20;22)(q12;p11)[2]/46,XX,der(5)t(5;7)(q23;p22),r(7)(p11q11),der(17)t(7;17)(q36;p11),der(20)t(20;22)(q11;q11),der(22)t(20;22)(q11;p11)del(20)(q11q13)[9]/46,idemx2[2]	aberrant	wild-type	wild-type	wild-type	wild-type	wild-type	wild-type	wild-type	wild-type	wild-type	wild-type	wild-type	wild-type	wild-type	wild-type	wild-type	wild-type	wild-type	wild-type	wild-type	wild-type	wild-type	wild-type	mutated	wild-type	wild-type	wild-type
P340	73.3	2	AML, NOS	AML with maturation		.	1	5.1	19		41	46,XY,del(20)(q11q13)[8]/46,XY[12]	aberrant	wild-type	wild-type	wild-type	mutated	wild-type	wild-type	wild-type			wild-type	wild-type		wild-type	wild-type	wild-type	wild-type	wild-type	wild-type	wild-type	mutated		mutated	wild-type	wild-type	wild-type	wild-type
P341	75.9	2	KMT2A::MLLT3			.				68	71	47,XY,der(1)t(1;11)(p36;q13)t(9;11)(p21;q23),+8,t(9;11)(p21;q23)[14]/46,XY[7]	aberrant	wild-type	wild-type	wild-type	mutated	wild-type	wild-type	wild-type	wild-type	wild-type	wild-type	wild-type	wild-type	wild-type	wild-type	wild-type		wild-type	mutated	wild-type	mutated	wild-type	mutated	wild-type	wild-type	wild-type	wild-type
P342	82	1	AML-MRC-C			no	2.6	7.9	134		20	46,XX,del(5)(q14q34)[17]/46,XX[3]	aberrant
P343	77.8	1	AML-MRC-MLD			yes	11.9	10.1	152		47	46,XX,30~50dmin[6]/46,XX[14]	aberrant	wild-type	wild-type	wild-type	wild-type	wild-type	wild-type	wild-type	wild-type	wild-type	wild-type	wild-type	wild-type	wild-type	wild-type	wild-type	wild-type	wild-type	wild-type	wild-type	wild-type	wild-type	mutated	wild-type	mutated	wild-type	wild-type
P344	60.3	1	AML, NOS	AML with maturation		.	10.1	10.4	147		23	47,XX,+8[20]	aberrant	mutated	mutated	wild-type	mutated	wild-type	wild-type	wild-type			wild-type	mutated		wild-type	wild-type	mutated		wild-type	wild-type	wild-type	mutated	mutated	wild-type	wild-type	wild-type	wild-type	wild-type
P345	69.9	2	CEBPAdm			.	88	6.5	10	24		46,XY[21]	normal	wild-type	wild-type	wild-type	wild-type	mutated	wild-type	wild-type	wild-type	wild-type	wild-type	wild-type	wild-type	wild-type	wild-type	wild-type	wild-type	wild-type	wild-type	wild-type	wild-type	wild-type	wild-type	wild-type	wild-type	mutated	wild-type
P346	78.8	2	NPM1			.	89.7	12.4	53	95		45,X,-Y[18]/46,XY[2]	aberrant	wild-type	wild-type	wild-type	mutated	wild-type	wild-type	mutated	wild-type	wild-type	wild-type	wild-type	wild-type	wild-type	wild-type	wild-type	wild-type	mutated	wild-type	wild-type	wild-type	wild-type	mutated	wild-type	wild-type	wild-type	wild-type
P347	36.8	1	NPM1			.					81	46,XX[20]	normal	wild-type	wild-type	wild-type	wild-type	wild-type	wild-type	wild-type	wild-type	wild-type	mutated	wild-type	wild-type	wild-type	wild-type	mutated	wild-type	wild-type	wild-type	wild-type	wild-type	wild-type		wild-type	wild-type	wild-type	wild-type
P348	71.8	1	NPM1			.	1.64			18	37	46,XX[20]	normal	wild-type	wild-type	wild-type	wild-type	wild-type	wild-type	wild-type	wild-type	wild-type	wild-type	wild-type	wild-type	wild-type	wild-type	wild-type		wild-type	wild-type	wild-type	wild-type	wild-type	mutated	wild-type	wild-type	wild-type	wild-type
P349	64.4	2	AML-MRC-C			no	57.1	10.7	91		82	48,XY,+8,+ider(11)(q10)del(11)(q12q14)[16]/46,XY[4]	aberrant						wild-type	wild-type
P350	84	1	AML-MRC-C			no	19.3	8.8	39		51	52,XX,+8,+10,+11,+13,+18,+21[8]/46,XX[14]	aberrant	wild-type	mutated		wild-type	wild-type	wild-type	mutated	wild-type	wild-type	wild-type	wild-type		mutated	wild-type	wild-type		mutated	wild-type	wild-type	wild-type		wild-type	wild-type	wild-type		wild-type
P351	60.8	2	AML-MRC-C			no	19.06	14.8	70		46	46,XY,der(7)del(7)(q22q32)hsr(7)(q21),der(12)t(12;13)(p12;q31)hsr(12)(p12)[10]/46,XY[1]	aberrant	wild-type	wild-type	wild-type	wild-type	wild-type	wild-type	wild-type	wild-type	wild-type	wild-type	wild-type	wild-type	wild-type	wild-type	wild-type	wild-type	wild-type	wild-type	wild-type	wild-type	wild-type	wild-type	mutated	wild-type	wild-type	wild-type
P352	83.1	1	not classifiable			.					0.5	46,XX[22]	normal
P353	78.6	2	AML-MRC-C			no					72	49,XY,+19,+20,+21[10]/49,idem,der(7)t(7;7)(p15;q22)[2]/46,XY[2]	aberrant	mutated	wild-type	wild-type	wild-type	wild-type	wild-type	wild-type	wild-type	wild-type	wild-type	wild-type	wild-type	wild-type	mutated	wild-type	wild-type	wild-type	wild-type	wild-type	wild-type	wild-type	mutated	wild-type	wild-type	wild-type	mutated
P354	84.7	1	AML, NOS	AML without maturation		.	3.25	6.1	135		51	46,XX[20]	normal	wild-type	wild-type	wild-type	wild-type	wild-type	wild-type	wild-type	wild-type	wild-type	wild-type	wild-type	wild-type	wild-type	wild-type	wild-type	wild-type	wild-type	wild-type	wild-type	wild-type	wild-type	wild-type	wild-type	wild-type	wild-type	wild-type
P355	48.2	2	PML::RARA			.					70.5	46,XY,t(15;17)(q24;q21)[16]/46,XY[4]	aberrant
P356	69.1	2	AML, NOS	AML with maturation		.	2.5	14.7	71		35	46,XY[20]	normal	wild-type	wild-type	wild-type	wild-type	wild-type	wild-type	wild-type	wild-type	wild-type	wild-type	wild-type	wild-type	wild-type	wild-type	wild-type		wild-type	wild-type	wild-type	wild-type	wild-type	wild-type	wild-type	wild-type	wild-type	wild-type
P357	78.8	1	AML, NOS	AML without maturation		.	2.4	11.9	155	33	58	46,XX,+11,der(11;21)(q10;q10)[5]/46,XX[15]	aberrant	wild-type	wild-type	wild-type	mutated	wild-type	wild-type	wild-type	wild-type		mutated	wild-type		wild-type	wild-type	wild-type		wild-type	wild-type	wild-type	wild-type	wild-type	wild-type	wild-type	wild-type		wild-type
P358	63.4	2	NPM1			.	17.41	8.96	88		49	46,XY[20]	normal	wild-type		wild-type	mutated	wild-type	mutated		wild-type	wild-type	mutated	wild-type	wild-type	wild-type	wild-type	wild-type	wild-type	wild-type	wild-type	wild-type	wild-type		wild-type	wild-type	wild-type	wild-type	wild-type
P359	33.4	1	RUNX1::RUNX1T1			.					47.5	46,XX,t(8;21)(q22;q22)[10]/47,XX,+8,t(8;21)(q22;q22)[9]/46,XX[1]	aberrant	wild-type	wild-type	wild-type	wild-type	wild-type	wild-type	mutated	wild-type	wild-type	wild-type	wild-type		wild-type	wild-type	wild-type	wild-type	wild-type	wild-type	wild-type	wild-type	wild-type	wild-type	wild-type	wild-type	wild-type	wild-type
P360	55.4	2	AML, NOS	AML with maturation		.					29.5	46,XY[20]	normal
P361	67.4	1	CEBPAdm			.				75	55	46,XX[20]	normal	wild-type	wild-type	wild-type		wild-type	wild-type	wild-type	wild-type		wild-type	wild-type	wild-type	wild-type	wild-type	wild-type	wild-type	wild-type	wild-type	wild-type	wild-type	wild-type		wild-type	wild-type	wild-type	wild-type
P362	78.4	2	AML-MRC-C			yes	0.8	5.1	16		37	46,XY,+Y,der(3;21)(q10;q10),-5,der(6;17)(?p10;q10)t(5;6)(?q34;?p23),-7,+8,+9,der(11;20)(q10;q10),+20,+22[4]/46,XY[20]	aberrant	wild-type	wild-type	wild-type	wild-type	wild-type	wild-type	wild-type	wild-type	wild-type	wild-type	wild-type	wild-type	wild-type	wild-type	wild-type	wild-type	wild-type	wild-type	wild-type	wild-type	wild-type	mutated	mutated	wild-type	wild-type	wild-type
P363	73.4	1	other rare rearrangements	NUP98::NSD1	NOS	.					54	46,XX.ish t(5;11)(q35;p15)(5'NUP98-,3'NUP98+;5'NUP98+,3'NUP98-)[12]	aberrant	wild-type	wild-type	wild-type	wild-type	wild-type	wild-type	mutated	wild-type	wild-type	wild-type	wild-type	wild-type	wild-type	wild-type	wild-type	wild-type	wild-type	wild-type	wild-type	wild-type	wild-type	wild-type	wild-type	wild-type	wild-type	wild-type
P364	69.2	1	AML-MRC-C			no	15.4	10.1	214		47	47,XX,-3,der(5)t(5;6)(q14;p11),der(6)t(5;6)(q34;p11),der(7)t(7;11)(q21;?p15),der(10)t(?5;10)(q35;q25),+i(11)(q10),der(12)t(10;12)(q25;p11),+13,der(17)t(3;17)(p24;p12)[3]/47,XX,-3,der(5)t(5;6)(q14;p11),der(6)t(5;6)(q34;p11),der(7)t(7;11)(q21;?p15),der(10)t(?5;10)(q35;q25),+i(11)(q10),i(11)(q10),der(12)t(10;12)(q25;p11),+13,der(17)t(3;17)(p24;p12)[2]/47,XX,-3,der(5)t(5;6)(q14;p11),der(6)t(5;6)(q34;…	aberrant	wild-type	wild-type	wild-type	wild-type	wild-type	wild-type	wild-type	wild-type	wild-type	wild-type	wild-type	wild-type	wild-type	wild-type	wild-type	wild-type	wild-type		wild-type	wild-type	wild-type	wild-type	mutated	wild-type	wild-type	wild-type
P365	70.7	1	RUNX1::RUNX1T1			.	19.14	9.3	14	10	7.5	46,XX,t(8;21)(q22;q22)[3]/46,XX,der(8)t(8;8)(p21;q21),t(8;21)(q22;q22)[14]/46,XX[3]	aberrant	wild-type	wild-type	wild-type	wild-type		wild-type	wild-type	wild-type	wild-type	wild-type	wild-type	wild-type	wild-type	mutated	mutated		wild-type	wild-type	wild-type	wild-type		wild-type	wild-type	wild-type	wild-type	wild-type
P366	80.8	2	NPM1			.	4.94	10.1	120		89	46,XY[20]	normal	wild-type	wild-type	wild-type	wild-type	wild-type	wild-type	wild-type			mutated	wild-type		wild-type	wild-type	mutated	wild-type	wild-type	wild-type	wild-type	wild-type	wild-type	wild-type	wild-type	wild-type	wild-type	wild-type
P367	83.3	1	CEBPAdm			.	4.9	8.5	34	26		47,XX,+8[18]/46,XX[2]	aberrant	mutated	wild-type	wild-type	wild-type	wild-type	wild-type	wild-type	wild-type	wild-type	wild-type	wild-type	wild-type	wild-type	wild-type	wild-type		wild-type	wild-type	wild-type	mutated	mutated	mutated	wild-type	wild-type	wild-type	wild-type
P368	64.3	1	AML-MRC-C			no	20.64			20		45~46,XX,+r(1)(p13q12),der(1;7)(7qter->7q35::7q22->7p14::1p36->1q21:),del(5)(q14q34)[cp8]	aberrant	wild-type	wild-type	wild-type	wild-type	mutated	wild-type	wild-type	wild-type	wild-type	wild-type	wild-type	wild-type	wild-type	wild-type	wild-type	wild-type	wild-type	wild-type	wild-type	wild-type	wild-type	wild-type	mutated	wild-type	wild-type	wild-type
P369	64.4	2	AML-MRC-C			no	4.8	8.5	20	56	84.5	44,Y,t(X;4)(p22;q12),der(5;15)(p10;q10),der(11)(11pter->11q23::hsr::11q23->11q25::13q21->13qter),+13,der(13;13)(13qter->13q33::13q13->13p11::11q23->11q23::hsr::11q23->11q23::13p11->13qter),der(13)(13pter->13q12::11q23->11q23::13q21->13q34::5q33->5qter),-16[9]/46,XY[19]	aberrant	wild-type	wild-type	wild-type	wild-type	wild-type	wild-type	wild-type	wild-type	wild-type	wild-type	wild-type	wild-type	wild-type	wild-type	wild-type	wild-type	wild-type	wild-type	wild-type	wild-type	wild-type		mutated	wild-type	wild-type	wild-type
P370	28	1	GATA2::MECOM			.	4.4	7.3	157		74.5	45,XX,inv(3)(q21q26),-7,der(9)ins(9;3)(p13;q26q26)[20]	aberrant	wild-type	wild-type	wild-type	wild-type	wild-type	wild-type	wild-type	wild-type	wild-type	wild-type	wild-type	wild-type	wild-type	wild-type	wild-type	wild-type	mutated	wild-type	wild-type	wild-type	wild-type	wild-type	wild-type	wild-type	wild-type	wild-type
P371	65.4	2	AML-MRC-C			no	1.3	9	42	9	73	46,XY,del(5)(q13q34)[2]/46,XY,ins(15;5)(q25;q13q34)[5]/44,XY,del(5)(q13q34),+7,der(7)t(7;11)(q21;q13)dup(11)(q22q23),der(7;16)(q11;q12),+11,der(11;11;15)(17qter->17q11::5q21->5q23::15q22->15p11::11p15->11q23::hsr::11p15->11qter),del(12)(p12p13),der(17)t(5;17)(q33;q11)t(5;15)(q34;q22),-18[12]/46,XY[1]	aberrant	wild-type	wild-type	wild-type	wild-type	wild-type	wild-type	wild-type	wild-type	wild-type	wild-type	wild-type	wild-type	wild-type	wild-type	wild-type	wild-type	wild-type	wild-type	wild-type	wild-type	wild-type	wild-type	mutated	wild-type	wild-type	wild-type
P372	84	1	NPM1			.	67	10.3	40	98		47,XX,+4[3]/46,XX[17]	aberrant	wild-type	mutated	wild-type	mutated	wild-type	mutated	wild-type	wild-type		wild-type	wild-type	wild-type	wild-type	wild-type	wild-type		wild-type	wild-type	wild-type	wild-type	wild-type	mutated	wild-type	wild-type	wild-type	wild-type
P373	57.4	1	NPM1			.	1.7	12	27		31	47,XX,+8[14]/46,XX[6]	aberrant	mutated		mutated	wild-type	wild-type	wild-type	wild-type	wild-type	wild-type	wild-type	wild-type	wild-type	wild-type	wild-type	wild-type	wild-type	wild-type	wild-type	wild-type	mutated		wild-type	wild-type	wild-type	wild-type	wild-type
P374	85.9	1	AML-MRC-C			no	3.81	6.5	40	2	27	48,X,der(X)t(X;11)(p11;q13),del(5)(q14q34),+8,del(11)(q13q25),der(12)t(X;12)(p21;p12)t(12;13)(q15;q14),der(13)t(12;13)(q24;q14),+18,der(19)t(1;19)(q21;q13)[11]	aberrant
P375	67.1	1	AML, NOS	AML with maturation		.	3.8	10.8	210		60	47,XX,+8[18]/46,XX[2]	aberrant	wild-type	wild-type	wild-type	mutated	wild-type	wild-type	mutated	wild-type		mutated	wild-type		wild-type	wild-type	wild-type	wild-type	wild-type	wild-type	wild-type	wild-type	wild-type	wild-type	wild-type	wild-type	wild-type	wild-type
P376	77.8	1	AML-MRC-C			no	1.45	11	90		27.5	46,X,t(X;17)(q12;q24),der(1)(1pter->1q32::2p16->2p25::3q26->3qter),del(2)(p16p25),der(3)t(1;3)(q32;q26),del(7)(q21q36),t(14;15)(q24;q15)[2]/46,XX[20]	aberrant	wild-type	wild-type	wild-type		wild-type	wild-type	wild-type	wild-type		wild-type	mutated	wild-type	wild-type	wild-type	wild-type	wild-type	wild-type	wild-type	wild-type	wild-type	wild-type	wild-type	wild-type	wild-type	wild-type	wild-type
P377	56	1	NPM1			.					56.5	46,XX[20]	normal						wild-type	wild-type
P378	64.5	2	AML, NOS	AML without maturation		.	0.3	7.5	20		64	47,XY,+8[3]/46,XY[17]	aberrant	mutated	wild-type	wild-type	wild-type	wild-type	wild-type	wild-type			wild-type	wild-type	wild-type	wild-type	wild-type	wild-type	wild-type	wild-type	wild-type	wild-type		mutated	wild-type	wild-type	mutated	wild-type	wild-type
P379	77.3	1	NPM1			.	116.9	7.5	53	99	97	46,XX[20]	normal	wild-type	wild-type	wild-type	wild-type	wild-type	wild-type	mutated	wild-type	wild-type	wild-type	wild-type	wild-type	wild-type	wild-type	wild-type	wild-type	wild-type	wild-type	wild-type	wild-type	wild-type	mutated	wild-type	wild-type	wild-type	wild-type
P380	72.6	2	AML, NOS	AML with maturation		.	1.7	10.9	96	2	54.5	47,XY,+14[5]/46,XY[4]	aberrant	wild-type	wild-type	wild-type	mutated	wild-type	wild-type	wild-type			wild-type	wild-type	wild-type	wild-type	wild-type	wild-type	wild-type	wild-type	wild-type	wild-type	wild-type	wild-type	wild-type	mutated	wild-type	wild-type	wild-type
P381	49.2	2	other rare rearrangements	other MECOM	MRC-C	.	2	10.8	234		46	46,XY,t(2;3)(p21;q26)[8]/46,XY[14]/nachWGS:46,XY,t(2;3)(p21;q26),der(5)t(5;9)(q21;q31)[0]	aberrant	wild-type	wild-type	wild-type	wild-type	wild-type	wild-type	wild-type	wild-type	wild-type	wild-type	wild-type	wild-type	wild-type	wild-type	wild-type	wild-type	wild-type	wild-type	wild-type	wild-type	wild-type	wild-type	wild-type	wild-type	wild-type	wild-type
P382	69.6	2	AML-MRC-C			no	3.6	9.1	23		37	45,XY,del(5)(q14q34),-7,-16,dic(16;22)(p13;p11),del(21)(q11q22),+r(21)(p11q21)x2,der(22)t(21;22)(q22;q13)[3]/46,XY[18]	aberrant	wild-type	wild-type	wild-type	wild-type	wild-type	wild-type	wild-type			wild-type	wild-type		wild-type	wild-type	wild-type	wild-type	wild-type	wild-type	wild-type	wild-type	wild-type		mutated	wild-type	wild-type	wild-type
P383	34.4	2	NPM1			.	53.2	9.5	53		38	46,XY[20]	normal						wild-type	mutated
P384	87.5	2	AML-MRC-C			yes	3.5	6.92	122	0	29.5	45,XY,-7,del(12)(p11p13)[5]/46,XY[16]	aberrant
P385	75.3	2	NPM1			.	3.07	9.8	40		36	47,XY,+8[3]/46,XY[19]	aberrant	wild-type	wild-type	wild-type	wild-type	wild-type	wild-type		wild-type	wild-type	wild-type	wild-type	wild-type	wild-type	wild-type	wild-type	wild-type	wild-type	wild-type	wild-type	mutated	wild-type	mutated	wild-type	wild-type	wild-type	wild-type
P386	78.3	2	AML, NOS	AML with minimal differentiation		.	1.54	10	80		65.5	46,XY[20]	normal	wild-type	mutated	wild-type	wild-type	wild-type	wild-type	wild-type	wild-type	wild-type	wild-type	wild-type	wild-type	wild-type	wild-type	wild-type		mutated	wild-type	wild-type	mutated	wild-type	wild-type	wild-type	wild-type	wild-type	wild-type
P387	82	2	AML, NOS	AML with maturation		.	1.9	5.8	40		44	46,XY[20]	normal
P388	86.8	2	AML-MRC-C			no	1.7	9.1	83	21	30.5	48,XY,+1,der(5)t(5;12)(q14;q14),der(8)t(8;10)(q24;p14),der(10)t(5;10)(q35;p14),+11,del(12)(q14q24)[12]/45,XY,der(1)t(1;12)(q43;q22),der(5)t(5;12)(q14;q14),-7,der(8)t(1;8)(p31;q24),der(8)t(8;10)(q24;p14),der(10)t(5;10)(q35;p14),der(12)t(1;12)(q43;q22)del(12)(p12p13),del(12)(q14q24)[3]/46,XY[6]	aberrant	wild-type	wild-type	wild-type	wild-type	wild-type	wild-type	wild-type	wild-type	wild-type	wild-type	wild-type	wild-type	wild-type	wild-type	wild-type		wild-type	wild-type	wild-type	wild-type	wild-type	wild-type	mutated	wild-type	wild-type	wild-type
P389	33.9	1	DEK::NUP214			.	4.01	9.3	76		38.5	46,XX,t(6;9)(p23;q34)[10]/46,XX[10]	aberrant	wild-type	wild-type	wild-type	wild-type	wild-type	wild-type	wild-type	wild-type	wild-type	wild-type	wild-type	wild-type	wild-type	wild-type	mutated	wild-type	wild-type	wild-type	wild-type	wild-type	wild-type	wild-type	wild-type	wild-type	wild-type	wild-type
P390	90.8	2	AML, NOS	AML with maturation		.	3	8.86	15		28.5	46,XY[20]	normal
P391	70.8	2	NPM1			.	12.2	9.3	41	42	45.5	46,XY[20]	normal	wild-type	wild-type	wild-type	mutated	wild-type	wild-type	wild-type	wild-type	wild-type	wild-type	wild-type	wild-type	wild-type	wild-type	wild-type	wild-type	wild-type	wild-type	wild-type	wild-type	wild-type	wild-type	wild-type	wild-type	wild-type	wild-type
P392	79.8	1	PML::RARA			.	36	8.5	25	92		46,XX,t(15;17)(q24;q21)[12]/47,XX,+8,t(15;17)(q24;q21)[3]/46,XX[5]	aberrant
P393	56.2	2	NPM1			.	1.93	11.11	75		22.5	46,XY[20]	normal	wild-type	wild-type		wild-type	wild-type	wild-type	wild-type	wild-type	wild-type	wild-type	wild-type	wild-type	wild-type	wild-type	wild-type		wild-type	wild-type	wild-type	wild-type	wild-type	wild-type	wild-type	wild-type	wild-type	wild-type
P394	74.1	1	AML-MRC-C			no	37.1	10.9	196		62.5	46,XX,der(2)t(2;22)(p23;q12),der(16)t(2;16)(p23;p12)ins(16;22)(q22;q11q12),del(22)(q11q13)[17]/46,idem,del(15)(q12q21)[2]/46,XX[1]	aberrant	wild-type	wild-type		mutated	wild-type	mutated	wild-type			wild-type	wild-type		wild-type	wild-type	wild-type		wild-type	wild-type	wild-type	wild-type			wild-type	wild-type	wild-type	wild-type
P395	59.4	1	AML-MRC-C			no	1.3	10.2	104		63	46,XX,del(7)(q22q35)[7]/46,XX[13]	aberrant	wild-type		wild-type	mutated		wild-type		wild-type	wild-type	mutated	wild-type		wild-type	wild-type			wild-type	wild-type	wild-type	wild-type		wild-type	wild-type	wild-type	wild-type	wild-type
P396	51.5	2	NPM1			.	1.6	13.2	245		51	46,XY[20]	normal	wild-type	wild-type	wild-type	wild-type	wild-type	wild-type	wild-type	wild-type	wild-type	wild-type	mutated	wild-type	wild-type	wild-type	wild-type	wild-type	wild-type	wild-type	wild-type	wild-type	wild-type	wild-type	wild-type	wild-type	wild-type	wild-type
P397	81.8	1	AML, NOS	Acute monoblastic leukaemia		.	154	6.7	23		86.5	47,XX,+8[4]/46,XX[16]	aberrant
P398	58.6	2	AML-MRC-C			no	80	6.4	14		80.5	47,XY,+der(Y)r(Y)(p11q12)hsr(Y)(q11),der(2)t(2;5)(p23;q34),del(5)(q11q35),der(6)t(6;15)(p22;q24),del(15)(q11q26),r(16)(p11q11),der(17)t(2;17)(p23;p13),der(22)t(15;22)(q11;q13)del(15)(q24q26)[13]/46,XY[1]	aberrant	wild-type	wild-type	wild-type	wild-type	wild-type	wild-type	wild-type	wild-type	wild-type	wild-type	wild-type	wild-type	wild-type	wild-type	wild-type	wild-type	wild-type	wild-type	wild-type	wild-type	wild-type	wild-type	wild-type	wild-type	wild-type	wild-type
P399	77.3	2	AML-MRC-C			no	1.9	6	86	0	30.5	48,XY,+1,del(5)(q23q34),der(8)ins(8;12)(q21;q14q21),+11,der(12)t(12;13)(p12;q13)del(12)(q14q24),der(13)t(12;13)(p12;q13)[12]/96,idemx2[1]/46,XY[2]	aberrant	wild-type		wild-type	wild-type	wild-type	wild-type	wild-type			wild-type	wild-type		wild-type	wild-type	wild-type	wild-type	wild-type	wild-type	wild-type	wild-type		wild-type	mutated	wild-type	wild-type	wild-type
P400	47.2	1	AML, NOS	AML without maturation		.	12.07	9.6	83		82	46,XX[20]	normal	wild-type	wild-type	wild-type	wild-type	wild-type	wild-type	mutated	wild-type	wild-type	wild-type	wild-type	wild-type	wild-type	wild-type	wild-type		mutated	wild-type	wild-type	wild-type	wild-type	wild-type	wild-type	wild-type	wild-type	wild-type
P401	49.9	2	NPM1			.	5	11	70		77.5	46,XY[20]	normal	wild-type	wild-type	wild-type	wild-type	wild-type	wild-type	mutated		wild-type	wild-type	mutated	wild-type	wild-type	wild-type	wild-type	wild-type	wild-type	wild-type	wild-type	mutated	wild-type	wild-type	wild-type	wild-type	wild-type	wild-type
P402	37.6	1	GATA2::MECOM			.	2.65	9.9	101		48.5	45,XX,inv(3)(q21q26),-7[19]/46,XX[1]	aberrant	wild-type	mutated	wild-type	wild-type	wild-type	wild-type	wild-type	wild-type	wild-type	wild-type	wild-type		wild-type	wild-type	wild-type		wild-type	wild-type	wild-type	wild-type	wild-type	wild-type	wild-type	wild-type	wild-type	wild-type
P403	82.4	2	AML, NOS	AML with minimal differentiation		.	1.42	11.7	71	2	21	46,XY[20]	normal
P404	74.8	1	AML, NOS	Acute monoblastic leukaemia		.		10.9			82	47,XX,+i(11)(q10)[9]/46,XX[11]	aberrant	mutated	wild-type	wild-type	wild-type	wild-type	mutated	wild-type	wild-type		wild-type	wild-type	wild-type	wild-type	wild-type	wild-type	wild-type	wild-type	wild-type	wild-type	wild-type	wild-type		wild-type	mutated	wild-type	wild-type
P405	77.3	1	PML::RARA			.					67	46,XX,t(15;17)(q24;q21)[19]/46,XX[1]	aberrant
P406	70.7	1	NPM1			.	24.8	7.5	207	65	49	46,XX[20]	normal	wild-type	wild-type	wild-type	mutated	wild-type	wild-type	mutated	wild-type	wild-type	wild-type	wild-type	wild-type	wild-type	wild-type	wild-type	wild-type	wild-type		wild-type	wild-type	wild-type		wild-type	wild-type	wild-type	wild-type
P407	77.3	1	AML-MRC-C			no	1.74	8.3	33		20.5	44,XX,del(5)(q14q34),der(6)t(6;7)(p23;q31),-7,der(17)t(17;20)(p13;p11),-18,-20,+dup(21)(q22q22),del(21)(q22q22).ish del(21)(q22q22)(3�RUNX1+,5`RUNX1-)[7]/44,XX,del(5)(q14q34),der(6)t(6;7)(p23;q31),-7,der(17)t(17;20)(p13;p11),-18,-20,+dup(21)(q22q22),del(21)(q22q22).ish del(21)(q22q22)(3�RUNX1-,5`RUNX1+)[4]/43,XX,del(5)(q14q34),der(6)t(6;15)(p23;q12),-15,der(17)t(17;20)(p13;p11),-18,-20[3]/46,XX[1…	aberrant
P408	51.2	1	NPM1			.	106	7.7	67	90	87.5	46,XX[20]	normal	wild-type	wild-type	wild-type	wild-type	wild-type	wild-type	mutated	wild-type	wild-type	wild-type	wild-type	wild-type	wild-type	wild-type	wild-type	wild-type	wild-type	wild-type	wild-type	wild-type	wild-type		wild-type	wild-type	wild-type	wild-type
P409	60.8	2	other rare rearrangements	other MECOM	MRC-C	.	20.9			85	89	45,XY,inv(3)(p24q26),-7[17]/46,XY[3]	aberrant	mutated	wild-type	wild-type	wild-type	wild-type	wild-type	wild-type	wild-type	wild-type	wild-type	wild-type	wild-type	wild-type	mutated	wild-type	wild-type	wild-type	wild-type	wild-type	wild-type	wild-type	wild-type	wild-type	mutated	wild-type	wild-type
P410	64.4	2	not classifiable			.	48.9	9.4	123	86		46,XY[20]	normal
P411	73.7	1	AML, NOS	AML with maturation		.	4.8	8.9	59		44.5	46,XX[20]	normal
P412	75	1	AML, NOS	Acute myelomonocytic leukaemia		.				7	49	46,XX[20]	normal
P413	56.1	1	NPM1			.	118.5	8.8	43		66	46,XX[20]	normal	wild-type	wild-type	wild-type	wild-type	wild-type	wild-type	wild-type	wild-type	wild-type	wild-type	wild-type	wild-type	wild-type	wild-type	wild-type	wild-type	wild-type	wild-type	wild-type	wild-type	wild-type	wild-type	wild-type	wild-type	wild-type	wild-type
P414	82.8	2	AML-MRC-MLD			yes	2.4	7.9	102		26	46,XY[20]	normal	mutated	wild-type	wild-type	wild-type	wild-type	wild-type	wild-type		mutated	wild-type	wild-type	wild-type	wild-type	wild-type	wild-type	wild-type	mutated	wild-type	mutated	wild-type	wild-type	wild-type	wild-type	wild-type	wild-type	wild-type
P415	74.3	2	AML, NOS	AML without maturation		.					71	46,XY[20]	normal
P416	46.5	1	NPM1			.	25.28	6.7	36	65	72	46,XX[20]	normal	wild-type	wild-type	wild-type	mutated	wild-type	wild-type	mutated			wild-type	wild-type		wild-type	wild-type	wild-type	wild-type	wild-type	wild-type	wild-type	wild-type	wild-type	wild-type	wild-type	wild-type	wild-type	wild-type
P417	58.6	2	AML, NOS	Acute myelomonocytic leukaemia		.	14.34	6.7	12		51	46,XY[20]	normal	wild-type		wild-type	wild-type	wild-type	wild-type	wild-type	wild-type	wild-type	wild-type	wild-type	wild-type	wild-type	wild-type	wild-type	wild-type	wild-type	wild-type	wild-type	mutated		mutated	wild-type	wild-type	wild-type	wild-type
P418	73.8	2	not classifiable			.	1.8	10.2	63		33	46,XY[20]	normal	wild-type	mutated	wild-type	wild-type	wild-type	wild-type	wild-type	wild-type	wild-type	wild-type	wild-type	wild-type	wild-type	wild-type	wild-type	wild-type	mutated	wild-type	wild-type	wild-type	wild-type	wild-type	wild-type	wild-type	wild-type	wild-type
P419	27.3	2	RUNX1::RUNX1T1			.	17.1	6.3	33		76	46,XY,t(8;21)(q22;q22)[18]/46,XY[2]	aberrant													mutated
P420	33.9	2	AML, NOS	AML with maturation		.					43.5	46,XY[21]	normal	mutated	wild-type	wild-type	wild-type	wild-type	wild-type	wild-type	wild-type		wild-type	wild-type		wild-type	wild-type	wild-type	mutated	wild-type	wild-type	wild-type	wild-type	wild-type	wild-type	wild-type	wild-type	wild-type	wild-type
P421	80.7	2	AML-MRC-C			yes					43.5	47~49,XY,der(1)(1pter->1p12::22q11->22q12::1p12->1q21::6q21->6qter),der(5)t(5;12)(q12;p11),+r(6)(p12q13),+r(6)(p12q13),r(6)(p12q13),+8,der(12)t(12;17)(p11;p11),der(17)t(1;17)(q21;p13),r(17)(p11q12),ins(22;1)(q11;p12p12)[][cp8]/47~49,idem,der(11)t(1;11)(p34;p15)[][cp2]/46,XY,der(5)(7pter->7p15::5p14->5q12::12p11->12pter),der(7)t(7;12)(p11;q11),-12,der(12)t(12;17)(p11;p11),r(17)(p11q12),del(18)(q11…	aberrant
P422	60.9	1	AML, NOS	AML with minimal differentiation		.	1.42	10.8	65		61	46,XX[20]	normal	wild-type	wild-type	wild-type	wild-type	wild-type	wild-type	wild-type	wild-type		wild-type	wild-type	wild-type	wild-type	wild-type	wild-type		wild-type	mutated	wild-type	mutated	wild-type	wild-type	wild-type	wild-type	wild-type	wild-type
P423	70.5	2	AML-MRC-C			no	7.3	12.9	143		56	94<4n>,XXYY,+8,+8[5]/100<4n>,XXYY,+4,+8,+8,+13,+14,+18,+19,+20[2]/46,XY[9]	aberrant	wild-type		wild-type	wild-type		wild-type	mutated		wild-type	wild-type	wild-type		wild-type	wild-type		wild-type	mutated	wild-type	wild-type	wild-type			wild-type	wild-type	wild-type	wild-type
P424	67.7	1	PML::RARA			.					74	46,XX,t(15;17)(q24;q21)[2]/47,XX,+8,t(15;17)(q24;q21)[11]/47,XX,+8,der(15)t(15;17)(q24;q21),ider(17)(q10)t(15;17)(q24;q21)[2]/46,XX[6]	aberrant
P425	78.6	2	AML-MRC-C			no					53.5	46,XY,der(3)(3pter->3p25::3q25->3q25::3q21->3q25::3q21->3q12::3p21->3q12::3q25->3qter),r(5)(p15q13)[5]/47,idem,+8[5]/47,idem,der(17)t(11;17)(q13;p12)[8]/46,XY,der(3)(3pter->3p25::3q25->3q25::3q21->3q25::3q21->3q12::3p21->3q12::3q25->3qter),-5,+8[2]	aberrant	wild-type	wild-type	wild-type	mutated	wild-type	wild-type	wild-type	wild-type	wild-type	wild-type	wild-type	wild-type	wild-type	wild-type	wild-type		wild-type	wild-type	wild-type	wild-type	wild-type	wild-type	mutated	wild-type	wild-type	wild-type
P426	76.8	2	other rare rearrangements	other KMT2A	NOS	.	0.8	5.5	72		94.5	46,XY,del(20)(q11q13).ish der(1)ins(1;11)(p32;q23q23)(5'KMT2A+,3'KMT2A-)[20]	aberrant	wild-type	wild-type	wild-type	mutated	wild-type	wild-type	wild-type	wild-type	wild-type	wild-type	wild-type	wild-type	wild-type	wild-type	wild-type	wild-type	wild-type	wild-type	wild-type	wild-type	wild-type	wild-type	wild-type	mutated	wild-type	wild-type
P427	65.8	1	not classifiable			.	41.95	7.9	31	23		46,XX[20]	normal	wild-type	wild-type	wild-type	mutated	wild-type	wild-type	mutated	wild-type	wild-type	wild-type	wild-type	wild-type	wild-type	wild-type	wild-type	wild-type	mutated	wild-type	mutated	wild-type	wild-type	wild-type	wild-type	wild-type	wild-type	wild-type
P428	75.4	1	AML, NOS	Acute myelomonocytic leukaemia		.					70	46,XX[20]	normal
P429	71.4	1	AML-MRC-C			no	3.15	6.8	90	2	50.5	46,XX,del(5)(q21q34)[5]/46,XX[16]	aberrant	mutated	wild-type	wild-type	wild-type	wild-type	wild-type	wild-type	wild-type	mutated	wild-type	wild-type		wild-type	wild-type	wild-type		wild-type	wild-type	wild-type	wild-type		wild-type	wild-type	wild-type	wild-type	wild-type
P430	20.3	2	RUNX1::RUNX1T1			.	6.6	8.1	406		1.5	45,X,-Y,t(8;21)(q22;q22),del(9)(q13q22)[3]/46,XY[19]	aberrant	wild-type	wild-type	wild-type	wild-type	wild-type	wild-type	wild-type	wild-type	wild-type	wild-type	wild-type	wild-type	wild-type	wild-type	wild-type	wild-type	wild-type	wild-type	wild-type	wild-type	wild-type	wild-type	wild-type	wild-type	wild-type	wild-type
P431	45.8	2	AML-MRC-C			no	19.1	11.1	37	45		45,XY,-5,-7,der(9)del(9)(p22p24)del(9)(q11q34),+r(9)(p11q11),der(12)t(5;12)(p11;p12),der(20)t(9;20)(q11;p13)[15]	aberrant
P432	64.3	1	NPM1			.	36.8	10.5	109		65	46,XX[20]	normal	wild-type	wild-type		wild-type	wild-type	wild-type	wild-type	wild-type		wild-type	mutated		wild-type	wild-type	wild-type		wild-type	wild-type	wild-type	mutated	wild-type	wild-type	wild-type	wild-type	wild-type	wild-type
P433	52.2	2	DEK::NUP214			.	9	7.5	290		35	46,XY,t(6;9)(p22;q34)[20]/46,XY[1]	aberrant
P434	39.8	2	AML, NOS	AML with maturation		.					27	46,XY[20]	normal	wild-type	wild-type	wild-type	wild-type	wild-type	wild-type	wild-type	wild-type	wild-type	wild-type	wild-type	wild-type	wild-type	wild-type	mutated	wild-type	wild-type	wild-type	wild-type	wild-type	wild-type	wild-type	wild-type	wild-type	mutated	wild-type
P435	63.6	2	NPM1			.					87.5	46,XY[21]	normal	wild-type	wild-type	wild-type	mutated	wild-type	mutated	wild-type	wild-type	wild-type	wild-type	mutated	wild-type	wild-type	wild-type	wild-type	wild-type	wild-type	wild-type	wild-type	wild-type	wild-type	wild-type	wild-type	wild-type	wild-type	wild-type
P436	75.7	1	AML, NOS	AML with maturation		.	1.26	10.4	132		38	46,XX[21]	normal	wild-type	wild-type	wild-type	wild-type	wild-type	wild-type	wild-type	wild-type	wild-type	wild-type	wild-type	wild-type	wild-type	wild-type	wild-type		wild-type	wild-type	wild-type	mutated	wild-type	wild-type	wild-type	wild-type	wild-type	wild-type
P437	49.4	2	AML, NOS	AML with minimal differentiation		.	1.99	5.5	74		28.5	46,XY[20]	normal	wild-type	wild-type	wild-type	mutated	wild-type	wild-type	wild-type	wild-type	wild-type	wild-type	wild-type	wild-type	wild-type	wild-type	wild-type	wild-type	wild-type	wild-type	wild-type	wild-type	wild-type	wild-type	wild-type	wild-type	wild-type	wild-type
P438	46.2	1	NPM1			.	96	11.2	18	96		46,XX[22]	normal	wild-type	wild-type	wild-type	wild-type	wild-type	wild-type	mutated	wild-type	wild-type	wild-type	wild-type	wild-type	wild-type	wild-type	wild-type	wild-type	wild-type	wild-type	wild-type	wild-type	wild-type	mutated	wild-type	wild-type	wild-type	wild-type
P439	62.8	2	AML-MRC-C			no	32.2	9.7	26		94	46,XY,+9,der(17;18)(q10;q10)[20]	aberrant	wild-type	wild-type	wild-type	mutated	wild-type	wild-type	wild-type	wild-type	wild-type	mutated	wild-type	wild-type	wild-type	wild-type	mutated		wild-type	wild-type	wild-type	wild-type	wild-type	wild-type	wild-type	wild-type	wild-type	wild-type
P440	75.2	2	AML, NOS	AML with minimal differentiation		.	60	9.2	50	17	52	46,XY[20]	normal	mutated		wild-type	wild-type	wild-type	wild-type	wild-type	wild-type	wild-type	wild-type	wild-type	wild-type	wild-type	wild-type	wild-type	wild-type	wild-type	wild-type	wild-type	wild-type		wild-type	mutated	wild-type	wild-type	wild-type
P441	62.3	1	AML-MRC-C			yes	3	9.3	23		25	46,XX,t(2;11)(p21;q24),del(5)(q21q34)[2]/46,XX,t(2;11)(p21;q24),del(5)(q21q34),r(7)(p11q11)[4]/45,XX,t(2;11)(p21;q24),del(5)(q21q34),-7[7]/46,XX[10]	aberrant	wild-type	wild-type	wild-type	mutated	wild-type	wild-type	wild-type	wild-type	wild-type	wild-type	wild-type	wild-type	wild-type	wild-type	wild-type		wild-type	wild-type	wild-type	wild-type	wild-type	wild-type	wild-type	wild-type	wild-type	wild-type
P442	83.1	1	AML-MRC-C			yes	4.3	6.8	45		35	46,XX,del(5)(q13q34)[1]/46,X,t(X;16)(p11;q24),del(5)(q13q34),der(11;17)t(11;17)(p15;p13)del(17)(q11q?21),i(13)(q10),+der(21)del(21)(q11q22)dup(21)(q22q22),der(21)del(21)(q22q22)dup(21)(q22q22)[4]/48,X,t(X;16)(p11;q24),+5,del(5)(q13q34)x2,+8,der(11;17)t(11;17)(p15;p13)del(17)(q11q?21),i(13)(q10),+der(21)del(21)(q11q22)dup(21)(q22q22),der(21)del(21)(q22q22)dup(21)(q22q22)[10]/46,XX[3]	aberrant	wild-type	wild-type	wild-type	wild-type	wild-type	wild-type	wild-type	wild-type		wild-type	wild-type		wild-type	wild-type	wild-type	wild-type	wild-type	wild-type	wild-type	wild-type	wild-type	wild-type	mutated	wild-type	wild-type	wild-type
P443	81.1	1	AML, NOS	AML without maturation		.	135	7.8	56		81	47,XX,+8[5]/46,XX[15]	aberrant
P444	82.3	1	AML, NOS	AML with maturation		.	1.8	10.1	128		31.5	47,XX,+21[1]/46,XX[19]	aberrant						wild-type	wild-type
P445	83.8	2	AML-MRC-C			no	30.8	7.3	243		83	46,XY,del(7)(q21q35)[12]/46,XY,del(20)(q11q13)[5]/46,XY[3]	aberrant	mutated	wild-type	wild-type	wild-type	wild-type	wild-type	wild-type	wild-type	wild-type	wild-type	mutated	wild-type	wild-type	wild-type	wild-type	wild-type	wild-type	wild-type	wild-type	wild-type	wild-type	wild-type	wild-type	wild-type	wild-type	wild-type
P446	69	1	AML-MRC-MLD			yes	2.5	9.2	119	24	27.5	46,XX[20]	normal	wild-type	wild-type	wild-type	wild-type	wild-type	wild-type	wild-type	wild-type	wild-type	wild-type	mutated	wild-type	wild-type	wild-type	wild-type	wild-type	wild-type	wild-type	wild-type	wild-type	mutated	wild-type	wild-type	wild-type	wild-type	wild-type
P447	75.8	2	CEBPAdm			.					40	46,XY[20]	normal	mutated	wild-type	wild-type	wild-type	wild-type	wild-type	wild-type	wild-type	wild-type	wild-type	mutated	wild-type	wild-type	mutated	wild-type	wild-type	wild-type	wild-type	wild-type	mutated	mutated	mutated	wild-type	wild-type	wild-type	wild-type
P448	73.9	2	AML, NOS	AML with maturation		.	5.2	9	28		46.5	46,XY[20]	normal	wild-type	wild-type	wild-type	wild-type	wild-type	wild-type	wild-type	wild-type	wild-type	wild-type	wild-type	wild-type	wild-type	wild-type	mutated	wild-type		wild-type	wild-type	mutated	wild-type		wild-type	wild-type	wild-type	wild-type
P449	77.3	2	AML-MRC-C			no	29	9.3	20		68.5	45,XY,-7[13]/46,XY[7]	aberrant						wild-type	wild-type
P450	71.6	2	AML, NOS	AML without maturation		.	6.8	9	21		77.5	46,XY[20]	normal	mutated	wild-type	wild-type	wild-type	wild-type	mutated	wild-type	wild-type	wild-type	wild-type	wild-type	wild-type	wild-type	wild-type	wild-type	wild-type	mutated	wild-type	wild-type	mutated	wild-type	mutated	wild-type	wild-type	wild-type	wild-type
P451	72.1	1	PML::RARA			.	2	10.8	122		23.5	46,XX,t(15;17)(q24;q21)[6]/46,XX[19]	aberrant
P452	54.1	1	AML, NOS	AML with minimal differentiation		.	1.76	7.2	27		49	46,XX[20]	normal	mutated	mutated	wild-type	wild-type	wild-type	wild-type	wild-type	wild-type	wild-type	wild-type	wild-type	wild-type	wild-type	wild-type	mutated		mutated	wild-type	wild-type	mutated	wild-type	mutated	wild-type	wild-type	wild-type	wild-type
P453	74	2	AML, NOS	AML with maturation		.					29	46,XY[20]	normal	wild-type	wild-type	wild-type	wild-type	wild-type	wild-type	wild-type	wild-type	wild-type	wild-type	wild-type	wild-type	wild-type	wild-type	wild-type		wild-type	wild-type	wild-type	wild-type	wild-type	wild-type	wild-type	wild-type	wild-type	wild-type
P454	67.8	1	NPM1			.	212	8.3	49	24	35	46,XX[20]	normal	wild-type	wild-type		wild-type	wild-type	mutated	wild-type	wild-type	wild-type	wild-type	wild-type		wild-type	wild-type	wild-type		wild-type	wild-type	wild-type	wild-type			wild-type	wild-type	mutated	wild-type
P455	65.3	1	NPM1			.	58.84	9.82	48		74	46,XX[20]	normal	wild-type	wild-type	wild-type	wild-type	wild-type	wild-type	mutated	wild-type	wild-type	wild-type	wild-type	wild-type	wild-type	wild-type	wild-type	wild-type	wild-type	wild-type	wild-type	wild-type	wild-type	mutated	wild-type	wild-type	wild-type	wild-type
P456	86.3	2	other rare rearrangements	other MECOM	MRC-C	.	2.3	6.7	19		66	46,XY,del(5)(q14q34)[8]/42,X,-Y,der(2;18)(q10;q10)del(2)(q?12q?22),der(3)t(2;3)(p11;p25)t(3;21)(q26;q22),del(5)(q14q34),der(7)t(3;7)(q26;q22),del(15)(q21q26),-17,-21[7]/45,XY,der(2)t(2;21)(p11;q11)del(2)(q?12q?22),der(3)t(2;3)(p11;p25)t(3;21)(q26;q11),del(5)(q14q34),der(7)t(3;7)(q26;q22),del(12)(p11p13),r(18)(p11q11),-21[3]/46,XY[3]	aberrant	wild-type	wild-type	wild-type	wild-type	wild-type	wild-type	wild-type	wild-type	wild-type	wild-type	wild-type	wild-type	wild-type	wild-type	wild-type	wild-type	wild-type		wild-type	wild-type	wild-type	mutated	mutated	wild-type	wild-type	wild-type
P457	64.3	2	AML-MRC-C			no	1.5	8.2	129	7	23	46,XY,der(17)t(10;17)(q23;p11)[7]/47,XY,+8[5]/46,XY[10]	aberrant	mutated	wild-type	mutated	wild-type	wild-type	wild-type	wild-type	wild-type	wild-type	wild-type	mutated	wild-type	wild-type	wild-type	wild-type		mutated	wild-type	wild-type	mutated	wild-type		mutated	wild-type	wild-type	wild-type
P458	72.5	2	AML, NOS	Acute monocytic leukaemia		.					21	46,XY[21]	normal	mutated	wild-type	wild-type	wild-type	wild-type	wild-type	wild-type	wild-type	wild-type	wild-type	wild-type	wild-type	wild-type	wild-type	wild-type	wild-type	wild-type	wild-type	wild-type	mutated	wild-type	wild-type	wild-type	wild-type	wild-type	wild-type
P459	32.3	2	AML, NOS	AML with maturation		.	1.8	9.3	36		76	48,XY,+8,+13[16]/46,XY[4]	aberrant
P460	60.3	1	CBFB::MYH11			.	15	8.4	20		38.5	47,XX,+8,der(11)t(11;16)(q14;q23),der(16)(16pter->16p13::16q22->16p13::11q22->11qter)[15]/46,XX[8]	aberrant	wild-type	wild-type	wild-type	wild-type	wild-type	wild-type	wild-type	wild-type	wild-type	wild-type	wild-type	wild-type	wild-type	wild-type	mutated		wild-type	wild-type	wild-type	wild-type	wild-type	wild-type	wild-type	wild-type	wild-type	wild-type
P461	60.2	2	AML-MRC-C			no	68.4	14.3	27		74	47,XY,+13,i(17)(q10)[8]/48,XY,+13,i(17)(q10),+19[2]/46,XY[11]	aberrant						wild-type	wild-type
P462	75.1	1	NPM1			.	2.19	10.2	161		68.5	46,XX[20]	normal	wild-type	wild-type	wild-type	wild-type	wild-type	wild-type	mutated	wild-type	wild-type	wild-type	mutated	wild-type	wild-type	wild-type	wild-type	wild-type	wild-type	wild-type	wild-type	wild-type	wild-type	wild-type	wild-type	wild-type	wild-type	wild-type
P463	60.9	2	NPM1			.	160	7.8	52		22	46,XY[20]	normal	wild-type					wild-type	mutated			wild-type	wild-type				wild-type		wild-type			wild-type			wild-type
P464	76.7	2	AML-MRC-C			no	27.97	8.4	32		51	45~48,X,der(Y)t(Y;10)(q11;q24)ins(Y;17)(q11;p12p13),der(4)t(4;11)(q11;q23),del(5)(q14q34),der(7)ins(7;11)(p22;q14q23),der(10)t(Y;10)(q11;q24),der(11)(11pter->11q14::4q31->4q35::15q22->15qter),+r(11)(p12q12)x1~3,der(15)t(15;17)(q21;q12),-17,-18[10]/46~49,X,der(Y)t(Y;10)(q11;q24)ins(Y;17)(q11;p12p13),der(4)t(4;11)(q11;q23),del(5)(q14q34),der(7)ins(7;11)(p22;q14q23),der(10)t(Y;10)(q11;q24),r(11)(p15…	aberrant	wild-type		wild-type	wild-type	wild-type	wild-type	wild-type	wild-type	wild-type	wild-type	wild-type	wild-type	wild-type	wild-type	mutated		wild-type	wild-type	wild-type	wild-type		wild-type	wild-type	wild-type	wild-type	wild-type
P465	80.7	2	not classifiable			.					20	46,XY[20]	normal
P466	88.3	2	AML-MRC-C			no	2.47	7.7	44	11	33.5	46,XY,del(5)(q13q34)[3]/45,X,-Y,der(4)t(4;9)(q21;q22),del(5)(q13q34),-7,der(9)(9pter->9p22::16q11->16q13::9p22->9q11::19q13->19q13::7p21->7pter),der(14)(16qter->16q24::Yq11->Yq11::7q11->7q22::14p13->14qter),-16,der(17)t(1;17)(q31;q11),der(19)t(5;19)(q31;q13),+der(21)t(21;21)(p11;q22),+der(21)t(21;21)(p13;q22)[11]/46,XY[2]	aberrant
P467	93.2	1	AML-MRC-C			no	3.9			55		45,XX,del(5)(q14q35),der(10)t(10;18)(p12;?p11),hsr(11)(q23),der(12)t(10;12)(p12;p12),der(16)t(11;16)(q21;q12),-18[6]/44,XX,del(5)(q14q35),der(10)t(10;18)(p12;?p11),der(11;17)(p10;q10),der(12)t(10;12)(p12;p12),-18,2~20dmin[12]/46,XX[3]	aberrant	wild-type	wild-type	wild-type	wild-type	wild-type	wild-type	wild-type	wild-type	wild-type	wild-type	wild-type	wild-type	wild-type	wild-type	wild-type	wild-type	wild-type	wild-type	wild-type	wild-type	wild-type	mutated	mutated	wild-type	wild-type	wild-type
P468	32.2	2	AML, NOS	AML without maturation		.	5.7	10	19	48	65	47,XY,+der(8)t(8;8)(p11;q24)del(8)(q21q23)[14]/46,XY[6]	aberrant	wild-type	wild-type	wild-type	wild-type	wild-type	wild-type	wild-type	wild-type	wild-type	wild-type	wild-type	wild-type	wild-type	wild-type	wild-type	wild-type	wild-type	wild-type	wild-type	wild-type	wild-type	wild-type	wild-type	wild-type	wild-type	wild-type
P469	85.5	1	AML, NOS	Acute monocytic leukaemia		.	227	8.2	66		20	46,XX[20]	normal												wild-type
P470	82.3	1	NPM1			.	95.1	7.6	107		61.5	46,XX[20]	normal	wild-type	wild-type	wild-type		wild-type	mutated	wild-type			wild-type	wild-type		wild-type	wild-type	wild-type	wild-type	wild-type		wild-type	wild-type	wild-type	wild-type	wild-type	wild-type	wild-type	wild-type
P471	83.9	2	AML-MRC-MLD			yes					53	47,XY,+4[11]/46,XY[9]	aberrant	wild-type	wild-type	wild-type	wild-type	wild-type	wild-type	wild-type	wild-type	wild-type	wild-type	wild-type	wild-type	wild-type	wild-type	wild-type		wild-type	wild-type	wild-type	wild-type	wild-type	mutated	wild-type	wild-type	wild-type	wild-type
P472	65.3	1	AML-MRC-C			no	15.8	11	123	72		46,X,idic(X)(q11)[4]/46,XX[16]	aberrant	wild-type	wild-type	wild-type	wild-type	wild-type	mutated	wild-type	wild-type		wild-type	mutated		mutated	wild-type	wild-type	wild-type	wild-type	wild-type	wild-type	mutated	wild-type		wild-type	wild-type	wild-type	wild-type
P473	70.7	1	NPM1			.	37.21			68		46,XX[20]	normal	wild-type	wild-type	wild-type	mutated	wild-type	wild-type	wild-type	wild-type	wild-type	wild-type	mutated	wild-type	wild-type	wild-type	wild-type	wild-type	wild-type	wild-type	wild-type	wild-type	wild-type	wild-type	wild-type	wild-type	wild-type	wild-type
P474	73.4	2	PML::RARA			.	2	9	30		67	46,XY,t(15;17)(q24;q21)[5]/47,XY,+8,t(15;17)(q24;q21)[11]/46,XY,del(9)(q21q34),t(15;17)(q24;q21)[3]/46,XY[3]	aberrant
P475	89.7	1	AML, NOS	AML with minimal differentiation		.	32.36	8.1	97		65.5	46,XX[21]	normal
P476	80.6	1	NPM1			.	74.1	13.9	151		56	47,XX,+8,der(11)t(3;11)(q21;p15)[16]/46,XX[4]	aberrant	mutated	wild-type	wild-type	wild-type	wild-type	mutated	wild-type	wild-type	wild-type	wild-type	wild-type	wild-type	wild-type	wild-type	wild-type	wild-type	wild-type	wild-type	wild-type	wild-type	wild-type	mutated	wild-type	wild-type	wild-type	wild-type
P477	76.5	2	AML, NOS	AML with maturation		.	2.25	13	113		27	46,XY[20]	normal
P478	79.5	1	NPM1			.	10.4			32		46,XX[20]	normal	wild-type	wild-type	wild-type	mutated	wild-type	wild-type	mutated	wild-type		wild-type	wild-type		wild-type	wild-type	wild-type		wild-type	wild-type	wild-type	wild-type	wild-type		wild-type	wild-type	wild-type	wild-type
P479	65.5	2	NPM1			.	1.45	8.2	10	43	66	46,XY[20]	normal	wild-type	wild-type	wild-type	wild-type	wild-type	wild-type	wild-type	wild-type	wild-type	wild-type	wild-type	wild-type	wild-type	wild-type	wild-type	wild-type	wild-type	wild-type	wild-type	wild-type	wild-type	mutated	wild-type	wild-type	wild-type	wild-type
P480	26.8	1	RUNX1::RUNX1T1			.					82	46,XX,t(8;21)(q22;q22)[20]/46,XX[1]	aberrant	wild-type	wild-type	wild-type	wild-type	wild-type	mutated	wild-type	wild-type	wild-type	wild-type	wild-type	wild-type	mutated	wild-type	wild-type	wild-type	wild-type	wild-type	wild-type	wild-type	wild-type	wild-type	wild-type	wild-type	wild-type	wild-type
P481	61.9	1	AML, NOS	AML without maturation		.	99.7	8.8	27		80.5	46,XX[20]	normal	wild-type	wild-type	wild-type	wild-type	wild-type	wild-type	wild-type	wild-type	wild-type	wild-type	wild-type	wild-type	wild-type	wild-type	wild-type	wild-type	wild-type	wild-type	wild-type	wild-type	wild-type	mutated	wild-type	wild-type	wild-type	wild-type
P482	78.2	1	GATA2::MECOM			.	2.8	8.7	71		27.5	45,XX,der(3)(3pter->3q21::3q26->3q26::7p21->7pter),del(5)(q14q34),-7,der(7)(3qter->3q26::3q26->3q23::7p21->7p13::3q23->3q21::7p13->7qter)[20]	aberrant						wild-type	wild-type
P483	67	2	AML, NOS	AML with maturation		.	1.7	10.9	44		34	46,XY[20]	normal	wild-type	wild-type	wild-type	wild-type	wild-type	wild-type	wild-type	wild-type	wild-type	wild-type	wild-type	wild-type	wild-type	wild-type	wild-type	wild-type	wild-type	wild-type	wild-type	wild-type	wild-type	wild-type	wild-type	wild-type	wild-type	wild-type
P484	75.1	2	AML-MRC-C			no	264.7	8.3	20		94.5	50,XY,+Y,+6,+8,+21[3]/49,XY,+4,+8,+22[3]/46,XY[17]	aberrant						wild-type	mutated
P485	91.8	1	AML-MRC-C			no	1.8	8.4	54		65.5	45,XX,-7[3]/46,XX[20]	aberrant
P486	84.3	2	AML-MRC-C			no	3.8	6	16	43		44,X,-Y,del(5)(q14q35),t(5;12)(q14;p13),-7,der(8)t(3;8)(q26;q24),der(11)(11pter->11q23::Yq11->Yq12::11q23->11q23::hsr::11q23->11q23::2q35->2qter),i(22)(q10)[21]/46,XY[4]	aberrant	wild-type		wild-type	wild-type	wild-type	wild-type	wild-type	wild-type	wild-type	wild-type	wild-type	wild-type	wild-type	wild-type	wild-type	wild-type	wild-type	wild-type	wild-type	wild-type		wild-type	mutated	wild-type	wild-type	wild-type
P487	75.7	2	AML, NOS	AML with maturation		.					43.5	46,XY[20]	normal	wild-type	wild-type	wild-type	wild-type	wild-type	wild-type	wild-type	wild-type	wild-type	wild-type	wild-type	wild-type	wild-type	wild-type	wild-type	wild-type	mutated	wild-type	wild-type	wild-type	wild-type	wild-type	wild-type	wild-type	wild-type	wild-type
P488	87.4	2	AML, NOS	AML without maturation		.	2.2	8.5	45		80.5	46,XY[20]	normal	mutated	mutated	wild-type	wild-type	mutated	wild-type	wild-type	wild-type	wild-type	mutated	wild-type	wild-type	wild-type	wild-type	wild-type	wild-type	mutated	wild-type	wild-type	wild-type	wild-type	mutated	wild-type	mutated	wild-type	wild-type
P489	75.8	2	AML, NOS	AML with maturation		.	1.96	10	67	1	32	46,XY[20]	normal	wild-type	wild-type	wild-type	wild-type	wild-type	wild-type	wild-type	wild-type	wild-type	wild-type	wild-type	wild-type	wild-type	wild-type	wild-type	wild-type	wild-type	wild-type	wild-type	wild-type	wild-type	wild-type	wild-type	wild-type	wild-type	wild-type
P490	43.2	1	NPM1			.	34.1	10.3	40		85.5	47,XX,+8[5]/46,XX[15]	aberrant	wild-type	wild-type	wild-type	mutated	wild-type	wild-type	mutated	wild-type	wild-type	wild-type	mutated	wild-type	wild-type	wild-type	wild-type	wild-type	wild-type	wild-type	wild-type	wild-type	wild-type	wild-type	wild-type	wild-type	wild-type	wild-type
P491	68.9	1	AML-MRC-C			no	5.9	8.1	25	47		46,XX,r(7)(p13q21)[15]/45,XX,-7[1]/46,XX[4]	aberrant	wild-type	wild-type	wild-type		wild-type	wild-type	wild-type	wild-type	wild-type	wild-type	wild-type	wild-type	wild-type	wild-type	wild-type	wild-type	wild-type	wild-type	wild-type	wild-type	wild-type	mutated	wild-type	wild-type	wild-type	wild-type
P492	53.1	2	CEBPAdm			.	115.1	12.1	20		55.5	47,XY,+21[13]/46,XY[7]	aberrant	wild-type	wild-type	wild-type	wild-type	wild-type	wild-type	wild-type	wild-type	wild-type	wild-type	wild-type	wild-type	wild-type	wild-type	wild-type	wild-type	wild-type	wild-type	wild-type	wild-type	wild-type	mutated	wild-type	wild-type	mutated	wild-type
P493	70.9	1	AML, NOS	AML without maturation		.	123.52	8.5	32		40.5	46,XX[15]	normal
P494	58.8	2	NPM1			.	297.1	6.2	38		99	45,X,-Y[18]/46,XY[2]/Normvarianteinv(1)(p13q21)[0]	aberrant	wild-type	wild-type	wild-type	mutated	wild-type	wild-type	mutated	wild-type	wild-type	wild-type	wild-type	wild-type	wild-type	wild-type	wild-type	wild-type	wild-type	wild-type	wild-type	wild-type	wild-type		wild-type	wild-type	wild-type	wild-type
P495	56	1	NPM1			.	114.3	7.4	46	61		46,XX[20]	normal	wild-type	wild-type	wild-type	mutated	wild-type	wild-type	mutated	wild-type	wild-type	wild-type	wild-type	wild-type	wild-type	wild-type	wild-type	wild-type	wild-type	wild-type	wild-type	wild-type	wild-type	wild-type	wild-type	wild-type	wild-type	wild-type
P496	59.6	2	NPM1			.	13.46	11.6	77		69.5	46,XY,t(18;20)(q21;q13)[19]/94<4n>,XXYY,+13,+13,t(18;20)(q21;q13)x2[2]/46,XY[1]	aberrant	mutated	wild-type	wild-type	wild-type	wild-type	wild-type	wild-type	wild-type	wild-type	wild-type	mutated	wild-type	wild-type	wild-type	mutated	wild-type	mutated	wild-type	wild-type	mutated	wild-type	wild-type	wild-type	wild-type	wild-type	wild-type
P497	65.6	1	not classifiable			.	95.91			79		46,XX[40]	normal
P498	82.7	1	AML, NOS	AML with maturation		.	3.4	10	29		32	46,XX[11]	normal
P499	74.3	1	NPM1			.	200	5	15		20	46,XX[20]	normal	mutated	wild-type	mutated	wild-type	wild-type	wild-type	wild-type	wild-type	wild-type	wild-type	wild-type	wild-type	wild-type	wild-type	mutated		wild-type	wild-type	wild-type	mutated	wild-type	mutated	wild-type	wild-type	wild-type	wild-type
P500	75.8	1	AML, NOS	Acute myelomonocytic leukaemia		.					83.5	46,XX[20]	normal
P501	83.6	1	NPM1			.	48.9	8.2	9	85	72	46,XX[20]	normal	wild-type	wild-type	wild-type	wild-type	mutated	wild-type	wild-type	wild-type	wild-type	wild-type	wild-type	wild-type	wild-type	wild-type	wild-type	wild-type	wild-type	wild-type	wild-type	wild-type	wild-type	mutated	wild-type	wild-type	wild-type	wild-type
P502	53.2	2	NPM1			.	35.81	9.6	129		33.5	46,XY[20]	normal	wild-type	wild-type	wild-type	mutated	wild-type	wild-type	mutated	wild-type	wild-type	wild-type	wild-type	wild-type	wild-type	wild-type	wild-type		wild-type	wild-type	wild-type	wild-type	wild-type	mutated	wild-type	wild-type	wild-type	wild-type
P503	87.1	2	AML, NOS	AML with minimal differentiation		.	1.85	11.4	37	1	42	46,XY[20]	normal	wild-type	wild-type	wild-type	wild-type	wild-type	wild-type	wild-type	wild-type		wild-type	wild-type	wild-type	wild-type	wild-type	wild-type	wild-type	wild-type	wild-type	wild-type	wild-type	wild-type	wild-type	wild-type	wild-type	wild-type	wild-type
P504	73.1	2	AML-MRC-MLD			yes	4.2	13.2	30		20	47,XY,+8[11]/46,XY[9]	aberrant	wild-type	wild-type	wild-type	wild-type	wild-type	wild-type	wild-type	wild-type	wild-type	wild-type	mutated	wild-type	wild-type	wild-type	wild-type	wild-type	mutated	wild-type	wild-type	mutated	wild-type	wild-type	wild-type	wild-type	wild-type	wild-type
P505	85.9	2	AML, NOS	AML without maturation		.	3.36	7.3	72		57.5	46,XY[20]	normal
P506	59.8	1	CBFB::MYH11			.	58.36	9.7	73	79	80	46,XX,inv(16)(p13q22)[20]	aberrant	wild-type	wild-type	wild-type	wild-type	wild-type	wild-type	wild-type	wild-type		wild-type	wild-type	wild-type	mutated	wild-type	mutated	wild-type	wild-type	wild-type	wild-type	wild-type	wild-type	wild-type	wild-type	wild-type	wild-type	wild-type
P507	58.2	2	RUNX1::RUNX1T1			.	8.85	8.9	95	42		45,X,-Y,(8;21)(q22;q22)[20]	aberrant	wild-type	wild-type	wild-type	wild-type	wild-type	mutated	wild-type	wild-type	wild-type	wild-type	wild-type	wild-type	wild-type	wild-type	wild-type		wild-type	wild-type	wild-type	wild-type	wild-type	wild-type	wild-type	wild-type	wild-type	wild-type
P508	51	1	CEBPAdm			.	3.7	9.1	82		34	46,XX,del(9)(q21q33)[3]/46,XX[19]	aberrant	wild-type	wild-type	wild-type	wild-type	wild-type	wild-type	wild-type	wild-type		wild-type	wild-type	wild-type	wild-type	wild-type	mutated		wild-type	wild-type	wild-type	wild-type	wild-type	wild-type	wild-type	wild-type	wild-type	wild-type
P509	79.8	1	AML, NOS	AML without maturation		.	1	8.5	66		81.5	47,XX,+4[2]/46,XX[22]	aberrant	wild-type	mutated	wild-type	wild-type	wild-type	wild-type	wild-type	wild-type	wild-type	wild-type	mutated	wild-type	wild-type	wild-type	wild-type		wild-type	wild-type	wild-type	wild-type	wild-type	wild-type	wild-type	wild-type	wild-type	wild-type
P510	75.3	1	AML-MRC-C			no	20	14	150	48		42,XX,dic(5;16)(q11;q23),der(6)t(6;21)(p24;q11),der(11)t(11;11)(p14;q21),-17,-18,-21[34]/46,XX[1]	aberrant	wild-type	wild-type	wild-type	wild-type	wild-type	wild-type	wild-type	wild-type	wild-type	wild-type	mutated	wild-type	wild-type	wild-type	wild-type	wild-type	wild-type	wild-type	wild-type	wild-type	wild-type	wild-type	mutated	wild-type	wild-type	wild-type
P511	61	1	CEBPAdm			.	39.2	6.4	75		54.5	47,XX,+8[3]/46,XX[17]	aberrant	mutated	wild-type	wild-type	wild-type	wild-type	wild-type	wild-type	wild-type	wild-type	wild-type	wild-type	wild-type	wild-type	wild-type	wild-type	wild-type	mutated	wild-type	wild-type	mutated	wild-type	mutated	wild-type	wild-type	wild-type	wild-type
P512	73.6	2	other rare rearrangements	KAT6A::CREBBP	NOS	.	229.95	10.1	86		34	46,XY,t(8;16)(p11;p13)[17]/46,XY[4]	aberrant	mutated	wild-type	wild-type	wild-type	wild-type	wild-type	wild-type	wild-type		wild-type	wild-type	wild-type	wild-type	wild-type	wild-type	wild-type	wild-type	wild-type	wild-type	mutated	wild-type		wild-type	wild-type	wild-type	wild-type
P513	57.4	2	not classifiable			.	2.4	13	99		7.5	46,XY[15]	normal	wild-type		wild-type	wild-type	wild-type	wild-type	wild-type	wild-type	wild-type	wild-type	wild-type		wild-type	wild-type	wild-type	wild-type	wild-type	wild-type	wild-type	wild-type		wild-type	wild-type	wild-type	wild-type	wild-type
P514	78.8	1	NPM1			.	144	9.2	40		92	46,XX[20]	normal	wild-type	wild-type	wild-type	wild-type	wild-type	wild-type	wild-type	wild-type	wild-type	wild-type	wild-type	wild-type	wild-type	wild-type	wild-type	wild-type	wild-type	wild-type	wild-type	wild-type	wild-type	mutated	wild-type	wild-type	wild-type	wild-type
P515	71.8	2	AML-MRC-C			no					25	45,XY,-7[15]/46,XY[5]	aberrant	mutated	wild-type	wild-type	wild-type	wild-type	wild-type	wild-type	wild-type	wild-type	wild-type	wild-type	wild-type	wild-type	wild-type	wild-type	mutated	wild-type	mutated	wild-type	mutated	wild-type	mutated	wild-type	wild-type	wild-type	wild-type
P516	68.8	2	NPM1			.					89.5	46,XY[20]	normal	wild-type		wild-type	mutated	wild-type	wild-type	wild-type		wild-type	mutated	wild-type	wild-type	wild-type	wild-type	wild-type		wild-type		wild-type	wild-type		wild-type	wild-type	wild-type	wild-type
P517	69.9	1	NPM1			.				43	48.5	46,XX[20]	normal	wild-type	wild-type	wild-type	mutated	wild-type	wild-type	wild-type	wild-type	wild-type	mutated	wild-type	wild-type	wild-type	wild-type	mutated	wild-type	wild-type	wild-type	wild-type	wild-type	wild-type	wild-type	wild-type	wild-type	wild-type	wild-type
P518	63.7	1	NPM1			.	158.9	12.3	119		62	46,XX[20]	normal	mutated	wild-type	wild-type	wild-type	wild-type	wild-type	wild-type	wild-type	wild-type	wild-type	wild-type	wild-type	wild-type	wild-type	wild-type		wild-type	wild-type	wild-type	wild-type	wild-type	wild-type	wild-type	wild-type	wild-type	wild-type
P519	57.9	2	AML, NOS	AML with maturation		.	1	7.2	47		45	46,XY[21]	normal	wild-type	wild-type	wild-type	wild-type	wild-type	wild-type	wild-type	wild-type	wild-type	wild-type	wild-type	wild-type	wild-type	wild-type	wild-type	wild-type	wild-type	wild-type	wild-type	wild-type	wild-type	wild-type	wild-type	wild-type	wild-type	wild-type
P520	60.1	2	BCR::ABL1			.	122	11.6	102		29	46,XY,t(9;22)(q34;q11)[20]	aberrant
P521	54.8	1	AML, NOS	AML with maturation		.	1.72	13.6	215		36.5	46,XX[15]	normal	wild-type	wild-type	wild-type	wild-type	wild-type	wild-type	wild-type	wild-type	wild-type	wild-type	mutated	wild-type	wild-type	wild-type	wild-type	wild-type	wild-type	wild-type	wild-type	wild-type		wild-type	wild-type	wild-type	wild-type	wild-type
P522	91.7	2	AML, NOS	AML with minimal differentiation		.	3	7.9	212		81.5	45,X,-Y.ish del(17)(q11q11)(NF1-)[8]/47,XY,+8.ish del(17)(q11q11)(NF1-)[4]/46,XY[11]	aberrant
P523	75.1	2	NPM1			.	13.8			85		46,XY[20]	normal	wild-type	wild-type	wild-type	wild-type	wild-type	wild-type	wild-type	wild-type	wild-type	wild-type	mutated	wild-type	wild-type	wild-type	wild-type		wild-type	wild-type	wild-type	mutated	wild-type	wild-type	wild-type	wild-type	wild-type	wild-type
P524	77.8	2	AML-MRC-C			no	44.75	7.6	108		34.5	44,XY,del(5)(q21q34),der(7;15)t(7;15)(q11;p11),der(12;12)(12qter->12q11::12p13->12p13::12p13->12q11::12p13->12qter)[19]/44,XY,del(5)(q21q34),-7,der(12;12)(12qter->12q11::12p13->12p13::12p13->12q11::12p13->12qter)[4]	aberrant	wild-type	wild-type	wild-type	wild-type	wild-type	wild-type	wild-type	wild-type	wild-type	wild-type	wild-type	mutated	wild-type	wild-type	wild-type	wild-type	wild-type	wild-type	wild-type	wild-type	wild-type	wild-type	mutated	wild-type	wild-type	wild-type
P525	80.9	1	AML-MRC-C			yes	1.9	5.9	56		25	46,XX,der(8)t(8;10)(p22;q24),der(9)t(9;10)(q33;p12),der(10)t(8;10)(p22;p11)t(9;10)(q34;q22)[2]/56,XX,+2,+4,+6,+der(8)t(8;10)(p22;q24)x2,der(9)t(9;10)(q33;p12),+der(10)t(8;10)(p22;p11)t(9;10)(q34;q22),der(10)t(8;10)(p21;p11)t(9;10)(q34;q22),+11,idic(13)(p11),+14,+19,+21[19]	aberrant	wild-type		wild-type		wild-type	wild-type	wild-type	wild-type		wild-type	wild-type		wild-type	wild-type	wild-type		wild-type	wild-type	wild-type	wild-type		wild-type	mutated	wild-type	wild-type	wild-type
P526	77.3	2	NPM1			.	1.98	7.1	66	22	88.5	46,XY[20]	normal	wild-type	wild-type	wild-type	wild-type	wild-type	wild-type	wild-type	wild-type	wild-type	wild-type	wild-type	wild-type	wild-type	wild-type	wild-type	wild-type	wild-type	wild-type	wild-type	wild-type	wild-type	mutated	wild-type	wild-type	wild-type	wild-type
P527	81.5	1	AML, NOS	AML with maturation		.	1.1	8.6	33		25	46,XX[21]	normal	mutated	wild-type	wild-type	wild-type	wild-type	wild-type	wild-type	wild-type		wild-type	wild-type	wild-type	wild-type	wild-type	wild-type	wild-type	mutated	wild-type	wild-type	mutated	wild-type	wild-type	wild-type	wild-type	wild-type	wild-type
P528	84.8	2	AML, NOS	AML with maturation		.	135.9	7	45		28	46,XY,del(20)(q11q13)[15]/46,XY,del(20)(q11q13),2~50dmin.ish dmin(CMYC+)[4]/46,XY,der(8)t(8;8)(p22;q21),del(20)(q11q13)[3]	aberrant
P529	66.8	2	AML, NOS	AML with minimal differentiation		.	4.6	8.4	188		70.5	47,XY,+X[14]/46,XY[6]	aberrant	mutated	wild-type	wild-type	mutated	wild-type	wild-type	wild-type	wild-type	wild-type	wild-type	wild-type		wild-type	wild-type	wild-type		mutated	wild-type	mutated	wild-type	wild-type	wild-type	mutated	wild-type	wild-type	wild-type
P530	77.8	2	AML-MRC-MLD			yes	5.83	8.1	35	16	24.5	47,XY,+14[19]/46,XY[2]	aberrant	wild-type	wild-type	wild-type	wild-type	wild-type	wild-type	wild-type	wild-type		wild-type	wild-type	wild-type	wild-type	wild-type	wild-type	wild-type	wild-type	mutated	mutated	mutated	wild-type	wild-type	wild-type	wild-type	wild-type	wild-type
P531	60.3	1	DEK::NUP214			.	40	10.7	76		59	46,XX,t(6;9)(p23;q34)[18]/46,XX[2]	aberrant	wild-type	wild-type	wild-type	wild-type	wild-type	wild-type	mutated	wild-type	wild-type	wild-type	wild-type	wild-type	wild-type	wild-type	wild-type	wild-type	wild-type	wild-type	wild-type	wild-type	wild-type	wild-type	wild-type	wild-type	wild-type	wild-type
P532	37	1	AML, NOS	AML without maturation		.	1.5	8.1	261	6	77.5	46,XX[20]	normal	wild-type	mutated	wild-type	wild-type	wild-type	wild-type	wild-type	wild-type	wild-type	wild-type	wild-type	wild-type	wild-type	wild-type	wild-type	wild-type	mutated	wild-type	wild-type	wild-type	wild-type	wild-type	wild-type	wild-type	mutated	wild-type
P533	80.3	2	NPM1			.	47.3	11.7	51		93	46,XY[21]	normal	wild-type	wild-type	wild-type	mutated	wild-type	wild-type	mutated	wild-type	wild-type	wild-type	wild-type	wild-type	wild-type	wild-type	wild-type	wild-type	wild-type	wild-type	wild-type	wild-type	wild-type		wild-type	wild-type	wild-type	wild-type
P534	45.4	1	other rare rearrangements	other MECOM	MRC-C	.	1.4	7.9	53		20	46,XX,dup(1)(q11q44),t(1;8)(p35;q12),der(7)t(7;15)(q21;q21),der(22)t(3;22)(q26;p11)[2]/46,idem,t(2;3)(p15;q26),der(5)t(5;15)(q14;q21)[7]/46,XX[2]	aberrant	wild-type	wild-type	wild-type	wild-type	wild-type	wild-type	wild-type	wild-type	wild-type	wild-type	wild-type	wild-type	wild-type	wild-type	wild-type	wild-type	wild-type	wild-type	wild-type	wild-type	wild-type	wild-type	wild-type	wild-type	wild-type	wild-type
P535	77.2	2	AML, NOS	AML with maturation		.	0.7	8	57	0	34.5	47,XY,+8[3]/46,XY[17]	aberrant
P536	77.2	2	AML-MRC-C			no					23	47,XY,+1,der(1;7)(q10;p10),+8[18]/46,XY[2]	aberrant	wild-type	wild-type	mutated	mutated		wild-type	wild-type	wild-type	wild-type	wild-type	wild-type		wild-type	wild-type	wild-type		wild-type	wild-type	wild-type	wild-type		mutated	wild-type	wild-type	wild-type	wild-type
P537	35.6	2	CBFB::MYH11			.					29	46,XY,t(16;16)(p13;q22)[20]	aberrant	wild-type	wild-type	wild-type	wild-type	wild-type	wild-type	wild-type	wild-type		wild-type	wild-type	wild-type	wild-type	wild-type	mutated		wild-type	wild-type	wild-type	wild-type		wild-type	wild-type	wild-type	wild-type	wild-type
P538	44.7	2	not classifiable			.	15.45	8.3	133	45		47,XY,+8[11]/46,XY[9]	aberrant
P539	80.2	1	AML-MRC-C			no	1.95	8.6	38		29	44,XX,r(4)(p15q21),dic(5;10)(q11;p11),der(7)t(4;7)(q34;q11),+10,der(10;15)(p10;q10),del(12)(q12q24),r(16)(p13q12),der(17)(4pter->4p15::17p12->17q24::7q11->7q21::12q21->12qter),-22[5]/46,XX[16]	aberrant
P540	40.4	2	other rare rearrangements	other KMT2A	NOS	.	93.44	11.7	36	86	90	46,XY.ish der(6)ins(6;11)(q27;q23q23)(5'KMT2A+,3'KMT2A-)[20]	aberrant	wild-type	wild-type	wild-type	wild-type	wild-type	wild-type	wild-type	wild-type	wild-type	wild-type	wild-type	wild-type	wild-type	mutated	wild-type	wild-type	wild-type	wild-type	wild-type	wild-type	wild-type	wild-type	wild-type	wild-type	wild-type	wild-type
P541	66.8	1	NPM1			.				40	71.5	46,XX[20]	normal	wild-type	wild-type	wild-type	wild-type	wild-type	wild-type	mutated	wild-type	wild-type	wild-type	wild-type	wild-type	wild-type	wild-type	wild-type	wild-type	wild-type	wild-type	wild-type	wild-type	wild-type	wild-type	wild-type	wild-type	mutated	wild-type
P542	58.8	2	AML, NOS	AML with minimal differentiation		.	1.4	12.4	55	1	23	46,XY[20]	normal	wild-type	wild-type	wild-type	wild-type	wild-type	wild-type	wild-type	wild-type	wild-type	wild-type	wild-type	wild-type	wild-type	wild-type	wild-type		wild-type	wild-type	wild-type	mutated	wild-type	wild-type	wild-type	wild-type	wild-type	wild-type
P543	80.8	2	NPM1			.	46.43	10.1	111	3	57.5	46,XY[20]	normal	wild-type	wild-type	wild-type	mutated	wild-type	wild-type	wild-type	wild-type	wild-type	wild-type	wild-type	wild-type	wild-type	wild-type	wild-type		wild-type	wild-type	wild-type	wild-type	wild-type	mutated	wild-type	wild-type	wild-type	wild-type
P544	57.7	2	NPM1			.	39.76	7.5	204		42.5	46,XY[21]	normal	wild-type	wild-type	wild-type		wild-type	wild-type	wild-type	wild-type	wild-type	wild-type	wild-type	wild-type	wild-type	wild-type	mutated	wild-type	wild-type	wild-type	wild-type	wild-type	wild-type	wild-type	wild-type	wild-type	wild-type	wild-type
P545	74.3	1	AML-MRC-C			no					22	45,XX,der(5;12)t(5;12)(q11;p12),der(6;19)t(6;19)(p25;p13),der(7)t(7;11)(q36;q23)t(11;19)(q25;p13),+8,+der(11)(::p11->q11::q22->q23::hsr::q23->q23::),der(11)t(11;17)(q21;p13)del(11)(p11p15),der(17)(22qter->22q12::11q23->11q23::hsr::11q23->11q23::17p11->17qter),-22[14]	aberrant	wild-type	wild-type	wild-type	wild-type	wild-type	wild-type	wild-type	wild-type	wild-type	wild-type	wild-type	wild-type	wild-type	wild-type	wild-type		wild-type	wild-type	wild-type	wild-type		wild-type	mutated	wild-type	wild-type	wild-type
P546	60.7	2	RUNX1::RUNX1T1			.	10.8	6	19		39.5	45,X,-Y,t(6;21;8)(q25;q22;q21)[17]/46,XY[3]	aberrant	wild-type	wild-type	wild-type	wild-type	wild-type	wild-type	wild-type	wild-type	wild-type	wild-type	wild-type	mutated	wild-type	wild-type	wild-type	wild-type	wild-type	wild-type	wild-type	wild-type	wild-type		wild-type	wild-type	wild-type	wild-type
P547	24	2	PML::RARA			.	86				73.5	46,XY,t(15;17)(q24;q21)[20]	aberrant
P548	83.5	2	NPM1			.	127				58.5	46,XY[20]	normal	wild-type	wild-type	wild-type	mutated	wild-type	mutated	mutated		wild-type	wild-type	wild-type		wild-type	wild-type	wild-type		wild-type	wild-type	wild-type	wild-type	wild-type	mutated	wild-type	wild-type	wild-type	wild-type
P549	78.8	2	AML, NOS	AML with maturation		.					20	46,XY[20]	normal
P550	41.6	1	CBFB::MYH11			.					20	46,XX,inv(16)(p13q22).ish inv(16)(p13)(MYH11+,CBFB+)(q22)(MYH11-,CBFB+)[21]	aberrant						wild-type	wild-type					wild-type
P551	60	1	CEBPAdm			.	3.2	11.9	21		64.5	46,XX[20]	normal	wild-type	wild-type	wild-type	mutated	wild-type	wild-type	wild-type	wild-type	wild-type	wild-type	wild-type	wild-type	wild-type	wild-type	wild-type	wild-type	wild-type	wild-type	wild-type	wild-type		mutated	wild-type	wild-type	wild-type	wild-type
P552	75.3	2	NPM1			.	66.8	9.4	34	43	53	46,XY[20]	normal	wild-type	wild-type	wild-type	wild-type	wild-type	mutated	wild-type	wild-type	wild-type	wild-type	wild-type	wild-type	wild-type	wild-type	wild-type		wild-type	wild-type	mutated	wild-type	wild-type	wild-type	wild-type	wild-type	wild-type	wild-type
P553	22.7	2	other rare rearrangements	other KMT2A	NOS	.	61.54	5.5	19	46		46,XY,t(11;19)(q23;p13)[16]/46,XY[4]	aberrant	wild-type	wild-type	wild-type	wild-type	wild-type	wild-type	wild-type	wild-type	wild-type	wild-type	wild-type	wild-type	wild-type	wild-type	wild-type		wild-type	wild-type	wild-type	wild-type	wild-type	wild-type	wild-type	wild-type	mutated	wild-type
P554	64.6	1	AML-MRC-C			no	10.8	6.9	10		33.5	46,XX,der(2)t(2;16)(p12;p12),der(3)t(3;6)(q12;q11),der(5)t(5;7)(q23;q31)t(7;15)(q33;q21),der(6)t(6;15)(q11;q25),inv(6)(p25q16),der(7)t(2;7)(p12;q22),+8,del(13)(q12q34),-15,der(16)(5qter->5q32::16p12->16q24::3q12->3q29::17q23->17q25::20q13->20qter),del(17)(p12p13),del(20)(q11q13)[2]/46,XX,der(2)t(2;16)(p12;p12)t(2;17)(q21;q12),der(3)t(3;6)(q12;q11),der(5)t(5;7)(q23;q31)t(7;15)(q33;q21),der(6)t(6;1…	aberrant
P555	60.8	2	AML-MRC-C			no					57.5	42,X,dic(Y;10)(q11;q11),der(5)t(5;?12)(q21;?q12)t(?12;10)(?q13;q21),der(7)t(7;11)(q11;q11),der(9)t(Y;9)(q11;p24),der(12;20)(12pter->12q11::20p11->20q11::20q13->20qter),-16,der(17)t(17;20)(p12;p11),-18[18]/46,XY[3]	aberrant						wild-type	wild-type
P556	56.9	1	NPM1			.					23.5	46,XX[20]	normal	wild-type	wild-type	wild-type	mutated	wild-type	wild-type	mutated	wild-type	wild-type	wild-type	wild-type		wild-type	wild-type	wild-type		wild-type	wild-type	wild-type	wild-type	wild-type	wild-type	wild-type	wild-type	wild-type	wild-type
P557	55.6	2	CEBPAdm			.	410	5.12	9	50	29.5	46,XY[20]	normal						wild-type	wild-type
P558	85.5	2	AML, NOS	AML with maturation		.	66.61	10.6	78		35	47,XY,+8[6]/46,XY[14]	aberrant
P559	76.3	1	AML, NOS	AML without maturation		.	1.29	7.8	103		67.5	92,XXXX[3]/46,XX[20]	aberrant	wild-type	wild-type	wild-type	wild-type		wild-type	wild-type	wild-type		wild-type	wild-type	wild-type	wild-type	wild-type	wild-type		mutated	wild-type	wild-type	wild-type		wild-type	wild-type	wild-type	wild-type	wild-type
P560	80.4	2	CEBPAdm			.	5.3	10.1	164	89	51.5	46,XY[20]	normal	wild-type	wild-type	wild-type	wild-type	wild-type	wild-type	wild-type	wild-type	wild-type	wild-type	wild-type	wild-type	wild-type	wild-type	wild-type	wild-type	wild-type	wild-type	wild-type	wild-type	wild-type	mutated	wild-type	wild-type	wild-type	mutated
P561	66.1	2	AML, NOS	AML with maturation		.	12.76	6.2	95		25.5	46,XY[20]	normal	wild-type		wild-type	mutated	wild-type	wild-type	mutated		wild-type	wild-type	wild-type		wild-type	wild-type	wild-type		mutated	wild-type	mutated	wild-type		wild-type	wild-type	wild-type	wild-type	wild-type
P562	75.7	1	AML-MRC-C			no	1.96	9.5	84		20.5	47,X,der(X)t(X;7)(p22;q31),der(3)t(3;7)(p21;q11)del(7)(q22),del(5)(q14q34),der(7)t(3;7)(p25;q11),+10,der(15)(15qter->15q25::18q23->18q11::15p11->15q25::15q26->15qter),r(18)(p11q11),del(21)(q21q22)[7]/42,X,der(X)t(X;7)(p22;q31),der(3)t(3;7)(p21;q11)del(7)(q22),der(5)ins(5;17)(q11;q11q25)del(5)(q11q35),der(7)t(3;7)(p25;q11),der(8)t(8;14)(p11;q24),der(11)t(11;21)(p15;q22)t(17;21)(q25;q22),-13,der(13…	aberrant	wild-type	wild-type	wild-type	wild-type	wild-type	wild-type	wild-type	wild-type		wild-type	wild-type	wild-type	wild-type	wild-type	wild-type		wild-type	wild-type	wild-type	wild-type	wild-type	wild-type	mutated	wild-type	wild-type	wild-type
P563	76.6	2	AML-MRC-C			no					72.5	45,XY,del(1)(p31p36),der(1)t(1;1)(q12;p31),der(2)t(2;3)(q32;?q27),-3,del(4)(q26q34),del(5)(q11q34),t(6;16)(p12;p11),-7,+8,del(12)(p11p13),del(14)(q12q32),der(17)t(14;17)(q31;p11),r(17)(p11q11),der(18)t(17;18)(p11;p11),der(20)(20pter->20q12::14q22->14q24::17q21->17q24::14q24->14q31::20q12->20qter)[5]/44,XY,der(1)t(1;15)(p21;q13),der(1)t(1;1)(q12;p31),der(2)t(2;3)(q32;?q27),-3,del(4)(q26q34),del(5)…	aberrant	wild-type	wild-type	wild-type	wild-type	wild-type	wild-type	wild-type	wild-type	wild-type	wild-type	wild-type	wild-type	wild-type	wild-type	wild-type	wild-type	wild-type	wild-type	wild-type	wild-type	wild-type	wild-type	mutated	wild-type	wild-type	wild-type
P564	54.5	1	CBFB::MYH11			.					70	46,XX,inv(16)(p13q22)[21]	aberrant
P565	53.8	1	NPM1			.					70	46,XX[20]	normal	wild-type	wild-type	wild-type	mutated	wild-type	wild-type	mutated	wild-type	wild-type	wild-type	wild-type		wild-type	wild-type	wild-type		wild-type	wild-type	wild-type	wild-type		wild-type	wild-type	wild-type	wild-type	wild-type
P566	80	1	AML, NOS	Acute myelomonocytic leukaemia		.	12.8	8.6	211	7	30.5	46,XX[20]	normal
P567	63.6	2	NPM1			.	29.24	13.4	129		70	46,XY[20]	normal	mutated	wild-type	wild-type	wild-type	wild-type	wild-type	mutated	wild-type	wild-type	wild-type	wild-type	wild-type	wild-type	wild-type	wild-type		wild-type	wild-type	wild-type	mutated	wild-type	mutated	wild-type	wild-type	wild-type	wild-type
P568	86.4	2	AML-MRC-MLD			yes	0.74	7.9	64		28	46,XY[20]	normal	wild-type	wild-type	wild-type	mutated	wild-type	wild-type	wild-type	wild-type	wild-type	wild-type	wild-type	wild-type	wild-type	wild-type	wild-type	wild-type	wild-type	wild-type	wild-type	wild-type	wild-type	mutated	wild-type	mutated	wild-type	wild-type
P569	58.5	1	NPM1			.	40.41	11.3	172	68	81	46,XX[20]	normal	wild-type	wild-type	wild-type	wild-type	wild-type	wild-type	mutated	wild-type		wild-type	wild-type		wild-type	wild-type	wild-type		wild-type	wild-type	wild-type	wild-type		wild-type	wild-type	wild-type	wild-type	wild-type
P570	80.7	2	NPM1			.	171.19	8.7	20		88	46,XY[20]	normal	wild-type	wild-type		mutated	wild-type	wild-type	mutated		wild-type	wild-type	wild-type		wild-type	wild-type	mutated		wild-type	wild-type	wild-type	wild-type		mutated	wild-type	wild-type	wild-type
P571	55.8	2	other rare rearrangements	other MECOM	MRC-C	.				6	73.5	46,XY,t(3;8)(q26;q24)[16]/45,XY,t(3;8)(q26;q24),-7[4]/46,XY[1]	aberrant	mutated	wild-type	wild-type	wild-type	wild-type	wild-type	wild-type	wild-type	wild-type	wild-type	wild-type		wild-type	mutated	wild-type		wild-type	wild-type	wild-type	wild-type		wild-type	wild-type	mutated	wild-type	wild-type
P572	80.4	1	AML-MRC-C			no	8.9	8.1	55		21.5	46,XX,del(5)(q14q34)[20]	aberrant	wild-type		wild-type	mutated	wild-type	wild-type		wild-type	mutated	wild-type	wild-type	wild-type	wild-type	wild-type	wild-type	wild-type	wild-type	wild-type	wild-type	wild-type		mutated	wild-type	wild-type		wild-type
P573	68.5	2	AML, NOS	AML with minimal differentiation		.					27	46,XY[20]	normal	mutated	mutated		wild-type	wild-type	wild-type	wild-type	wild-type	wild-type	wild-type	wild-type	wild-type	wild-type	wild-type	wild-type		wild-type	wild-type	wild-type	mutated	mutated		wild-type	wild-type	wild-type	wild-type
P574	51.3	1	AML, NOS	AML without maturation		.	6	6.4	40		49	46,XX[20]	normal
P575	77	1	CEBPAdm			.	41.2	9.5	28	97	72.5	47,XX,+21[3]/47,XX,del(9)(q21q33),+21[15]/46,XX[2]	aberrant	wild-type	wild-type	wild-type		wild-type	wild-type	wild-type	wild-type		wild-type	wild-type	wild-type	wild-type	wild-type	wild-type	wild-type	wild-type	wild-type	wild-type	wild-type	wild-type	wild-type	wild-type	wild-type	wild-type	wild-type
P576	30.6	2	RUNX1::RUNX1T1			.					31	45,X,-Y,t(8;21)(q22;q22)[13]/45,X,-Y,t(8;21)(q22;q22),del(9)(q21q31)[2]/46,XY[5]	aberrant	wild-type	wild-type	wild-type	wild-type	wild-type	wild-type	wild-type	wild-type	wild-type	wild-type	wild-type	wild-type	mutated	wild-type	mutated		wild-type	wild-type	wild-type	wild-type	wild-type	wild-type	wild-type	wild-type	wild-type	wild-type
P577	84.8	2	AML-MRC-C			no	1.65	8.8	108		34.5	47,XY,del(12)(p11p13),+13,i(17)(q10)[19]/46,XY[2]	aberrant	wild-type	wild-type	wild-type	wild-type	wild-type	wild-type	wild-type	wild-type	wild-type	wild-type	wild-type		wild-type	wild-type	wild-type		wild-type	mutated	wild-type	mutated		wild-type	wild-type	wild-type	wild-type	wild-type
P578	58.6	2	other rare rearrangements	PDGFRA	NOS	.	27.61	11.8	100	82		46,XY,t(4;8)(q12;q24)[19]/46,XY[1]	aberrant	mutated	wild-type	wild-type	wild-type	wild-type	wild-type	wild-type	wild-type	wild-type	wild-type	mutated	wild-type	wild-type	wild-type	wild-type	wild-type	wild-type	wild-type	wild-type	wild-type	wild-type	wild-type	wild-type	wild-type	wild-type	wild-type
P579	78.6	2	AML, NOS	AML with maturation		.	2.9	13.3	117		33	46,XY[20]	normal	wild-type	wild-type	wild-type	wild-type	wild-type	wild-type	wild-type	wild-type	wild-type	wild-type	wild-type	wild-type	wild-type	wild-type	wild-type	wild-type	wild-type	wild-type	wild-type	wild-type	wild-type	wild-type	wild-type	wild-type	wild-type	wild-type
P580	57.3	2	CBFB::MYH11			.	1.8	13.1	140		28	46,XY,inv(16)(p13q22)[16]/46,XY[4]	aberrant	wild-type	wild-type	wild-type	wild-type	wild-type	wild-type	wild-type	wild-type	wild-type	wild-type	wild-type	wild-type	mutated	mutated	wild-type	wild-type	wild-type	wild-type	wild-type	wild-type	wild-type	wild-type	wild-type	wild-type	wild-type	wild-type
P581	74.8	1	AML, NOS	AML without maturation		.	1.6	12.7	110		87	46,XX[20]	normal	wild-type	wild-type	wild-type	mutated	wild-type	wild-type	mutated	wild-type	wild-type	wild-type	wild-type	wild-type	wild-type	wild-type	wild-type	wild-type	wild-type	wild-type	wild-type	wild-type	wild-type	mutated	wild-type	wild-type	wild-type	wild-type
P582	60.8	1	AML-MRC-C			no	3.3			63		46,XX,ins(3;7)(p13;q21q22),del(7)(q21q35)[4]/46,XX,i(7)(p10)[3]/46,XX[16]	aberrant
P583	43.7	2	AML, NOS	AML with minimal differentiation		.	2.9	7.1	35	2	25.5	46,XY[20]	normal	wild-type	wild-type	wild-type	wild-type	mutated	wild-type	wild-type	wild-type	wild-type	wild-type	wild-type	wild-type	wild-type	wild-type	wild-type		wild-type	wild-type	wild-type	wild-type	wild-type	wild-type	wild-type	wild-type	wild-type	wild-type
P584	67.6	1	AML, NOS	AML without maturation		.	2.5	11	200		49	46,XX[21]	normal	wild-type	wild-type	wild-type	mutated	wild-type	wild-type	wild-type	wild-type	wild-type	wild-type	wild-type	wild-type	wild-type	wild-type	wild-type		mutated	wild-type	wild-type	wild-type	wild-type	wild-type	wild-type	wild-type	mutated	wild-type
P585	43	2	RUNX1::RUNX1T1			.					79.5	46,XY,t(8;21)(q22;q22)[16]/46,XY[4]	aberrant	wild-type	wild-type	wild-type	wild-type	wild-type	wild-type	wild-type	wild-type	wild-type	wild-type	wild-type	wild-type	wild-type	wild-type	wild-type		wild-type	wild-type	wild-type	wild-type	wild-type	wild-type	wild-type	wild-type	wild-type	wild-type
P586	63.3	1	NPM1			.					26	46,XX[20]	normal	wild-type	wild-type	wild-type	mutated	wild-type	wild-type	wild-type	wild-type		mutated	wild-type		wild-type	wild-type	mutated		wild-type	wild-type	wild-type	wild-type	wild-type	wild-type	wild-type	wild-type	wild-type	wild-type
P587	58.3	2	AML, NOS	AML with minimal differentiation		.					80	46,XY[30]	normal	mutated	wild-type	wild-type	wild-type		wild-type	wild-type	wild-type	wild-type	wild-type	wild-type	wild-type	wild-type	wild-type	wild-type	wild-type	mutated	wild-type	wild-type	wild-type		wild-type	wild-type	mutated	wild-type	wild-type
P588	75.3	1	GATA2::MECOM			.	2.53	10.3	223		20	46,XX,inv(3)(q21q26)[9]/46,XX[11]	aberrant	wild-type	wild-type	wild-type	wild-type	wild-type	wild-type	wild-type	wild-type	wild-type	wild-type	wild-type	wild-type	wild-type	wild-type	wild-type	wild-type	wild-type	wild-type	mutated	wild-type	wild-type	mutated	wild-type	wild-type	wild-type	wild-type
P589	49.6	1	AML, NOS	AML without maturation		.	105	5.3	11		93	46,XX[20]	normal	wild-type	wild-type	wild-type	wild-type	wild-type	wild-type	mutated	wild-type	wild-type	wild-type	wild-type	wild-type	wild-type	wild-type	wild-type	wild-type	mutated	wild-type	wild-type	wild-type	wild-type	wild-type	wild-type	wild-type	wild-type	wild-type
P590	74.8	1	NPM1			.	3.6	7.7	246		38.5	46,XX[20]	normal	wild-type	wild-type	wild-type	mutated	wild-type	wild-type	wild-type	wild-type		wild-type	mutated	wild-type	wild-type	wild-type	wild-type	wild-type	wild-type	wild-type	wild-type	wild-type	wild-type	wild-type	wild-type	wild-type	wild-type	wild-type
P591	69.8	1	NPM1			.				90	88	46,XX[22]	normal	wild-type	wild-type	wild-type	wild-type	wild-type	wild-type	mutated	wild-type	wild-type	wild-type	wild-type		wild-type	wild-type	wild-type		wild-type	wild-type	wild-type	wild-type		mutated	wild-type	wild-type	wild-type	wild-type
P592	60.6	1	NPM1			.	19	12.4	41		83.5	46,XX[20]	normal	wild-type	wild-type	wild-type	mutated	wild-type	wild-type	mutated	wild-type	wild-type	wild-type	wild-type	wild-type	wild-type	wild-type	wild-type		wild-type	wild-type	wild-type	wild-type	wild-type	wild-type	wild-type	wild-type		wild-type
P593	76.3	1	AML, NOS	AML with maturation		.					48.5	46,XX[20]	normal	wild-type	wild-type	wild-type	mutated	wild-type	wild-type	wild-type	wild-type	wild-type	wild-type	mutated	wild-type	wild-type	wild-type	wild-type		wild-type	wild-type	wild-type	mutated	mutated	wild-type	wild-type	wild-type	wild-type	wild-type
P594	52.4	2	PML::RARA			.	4.2	10.3	22	70		46,XY,t(15;17)(q24;q21)[15]/46,XY[5]	aberrant	wild-type		wild-type	wild-type	wild-type	wild-type	mutated	wild-type		wild-type	wild-type	wild-type	wild-type	wild-type	wild-type		wild-type	wild-type	wild-type	wild-type		wild-type	wild-type	wild-type	wild-type	wild-type
P595	71.4	2	not classifiable			.	22	7.9	47	45		46,XY[20]	normal
P596	90.1	1	AML-MRC-C			no	6.7	8.7	12	72		45,XX,-7[13]/45,XX,der(2)t(2;3)(q12;q25),-7[8]/44,XX,der(2)t(2;15)(q24;q14),der(6;15)t(6;15)(q12;p11)del(15)(q13q26),-7[2]/44,XX,der(2)t(2;14)(q24;q13),der(6;14)t(6;14)(q12;p11)del(14)(q12q32),-7[2]	aberrant	wild-type	wild-type	wild-type	mutated	wild-type	wild-type	wild-type	wild-type	wild-type	wild-type	mutated	wild-type	wild-type	wild-type	mutated	wild-type	mutated	wild-type	wild-type	mutated	wild-type	mutated	wild-type	wild-type	wild-type	wild-type
P597	78.3	2	NPM1			.	43	10.9	20		87	46,XY[20]	normal	wild-type	wild-type		mutated	wild-type	mutated	mutated	wild-type	wild-type	wild-type	wild-type		wild-type	wild-type	wild-type		wild-type	wild-type	wild-type	wild-type			wild-type	wild-type	wild-type	wild-type
P598	58.3	1	AML, NOS	AML with maturation		.	1.39	7.2	98	0	27	46,XX[20]	normal	wild-type	wild-type	wild-type	wild-type	wild-type	wild-type	wild-type	wild-type	mutated	wild-type	wild-type	wild-type	wild-type	wild-type	wild-type		wild-type	wild-type	wild-type	wild-type	wild-type	wild-type	wild-type	wild-type		wild-type
P599	63.7	2	NPM1			.					76	46,XY[20]	normal	wild-type	wild-type	wild-type	mutated	wild-type	wild-type	wild-type	wild-type	wild-type	wild-type	wild-type	wild-type	wild-type	wild-type	wild-type	wild-type	wild-type	wild-type	wild-type	wild-type	wild-type	mutated	wild-type	wild-type	wild-type	wild-type
P600	63.1	2	RUNX1::RUNX1T1			.					70	46,XY,del(6)(q23q26),t(8;21)(q22;q22),dup(16)(q21q24)[20]	aberrant
P601	66.2	2	NPM1			.	162.2	12.3	49		43	46,XY[20]	normal	wild-type		wild-type	wild-type	wild-type	wild-type	wild-type	wild-type	wild-type	wild-type	wild-type	wild-type	wild-type	wild-type	wild-type		wild-type	wild-type	wild-type	mutated		mutated	wild-type	wild-type	wild-type	wild-type
P602	79.1	1	AML, NOS	AML without maturation		.	0.76	11.3	94		63.5	46,XX[20]	normal						wild-type	wild-type			wild-type	mutated
P603	78.3	1	PML::RARA			.	57.71			98		46,XX,t(15;17)(q24;q21)[20]	aberrant
P604	71.3	1	AML, NOS	AML with minimal differentiation		.					65	47,XX,+13[5]/47,XX,+8[2]/46,XX[16]	aberrant	mutated	mutated	wild-type	wild-type	wild-type	wild-type	wild-type	wild-type	wild-type	wild-type	wild-type	wild-type	wild-type	wild-type	wild-type		mutated	wild-type	wild-type	mutated	mutated	wild-type	wild-type	wild-type	wild-type	wild-type
P605	75.4	2	AML-MRC-C			no	82.7	9.4	71		96.5	99<4n>,XXYY,+X,+4,-7,+11,+12,+13,+14,+19,+22[3]/99<4n>,XXYY,+X,+4,der(5)t(5;11)(q15;?q23),-7,+11,+12,+13,+14,+19,+22[1]/46,XY[8]	aberrant	wild-type	wild-type	wild-type	mutated	wild-type	wild-type	wild-type	wild-type	wild-type	wild-type	mutated		wild-type	wild-type	wild-type	wild-type	mutated	wild-type	wild-type	mutated	wild-type	wild-type	wild-type	wild-type	wild-type	wild-type
P606	54.4	1	other rare rearrangements	other MECOM	MRC-C	.	103	9.7	73		81	46,XX,t(2;3;4)(p16;q26;q21),der(6)(6pter->6p12::14q?->14q?::6p12->6q14::7p21->7pter),der(7)t(6;7)(q24;p21),ins(14;6)(q24;q15q23),del(16)(q12q24),t(20;21)(q12;q22)[20]	aberrant	wild-type	wild-type	wild-type	wild-type	wild-type	wild-type	wild-type	wild-type	wild-type	wild-type	wild-type	wild-type	wild-type	wild-type	wild-type	wild-type	wild-type	wild-type	wild-type	wild-type	wild-type		wild-type	wild-type	wild-type	wild-type
P607	71.6	2	AML, NOS	AML with maturation		.	4.12	8.2	28		47.5	46,XY[20]	normal	mutated		wild-type	wild-type	wild-type	wild-type	wild-type	wild-type	wild-type	wild-type	mutated	wild-type	wild-type	wild-type	mutated	wild-type	wild-type	wild-type	wild-type	mutated	mutated	wild-type	wild-type	wild-type	wild-type	wild-type
P608	75.2	2	PML::RARA			.				0	0	46,XY,t(15;17)(q24;q21)[14]/46,XY[6]	aberrant
P609	85.2	1	AML-MRC-C			no	1.55	8.7	115	6	37	46,XX,del(5)(q14q34)[5]/43,XX,der(2)t(2;5)(q21;p14),der(3;15)(q10;q10),-5,-17,i(21)(q10)[8]/46,XX[13]	aberrant
P610	61.8	1	NPM1			.	4.61	7.6	79	0	33.5	46,XX[20]	normal	wild-type	wild-type	wild-type	mutated	wild-type	wild-type	wild-type	wild-type	wild-type	wild-type	wild-type	wild-type	wild-type	wild-type	wild-type	wild-type	wild-type	wild-type	wild-type	wild-type	wild-type	wild-type	wild-type	wild-type	wild-type	wild-type
P611	63.4	2	AML, NOS	AML without maturation		.	1.5	8	67	9	54.5	46,XY[11]	normal	mutated	wild-type	wild-type	wild-type	wild-type	wild-type	wild-type	wild-type	wild-type	wild-type	wild-type	wild-type	wild-type	wild-type	wild-type	wild-type	mutated	wild-type	wild-type	mutated	mutated	wild-type	wild-type	wild-type	wild-type	wild-type
P612	62.5	2	AML, NOS	AML without maturation		.				86	80.5	46,XY[21]	normal	wild-type	wild-type	wild-type	wild-type	wild-type	wild-type	wild-type	wild-type	wild-type	wild-type	wild-type		wild-type	wild-type	wild-type		wild-type	wild-type	wild-type	wild-type		mutated	wild-type	wild-type	wild-type	wild-type
P613	79.8	2	AML-MRC-C			no	3.4	8	75		34.5	47,XY,-3,der(5)t(3;5)(q25;q11),+8,+21[9]/46,XY,-3,der(5)t(3;5)(q25;q11),+8,der(16)t(16;17)(p13;q24),-17,+21[6]/46,XY,-3,der(5)t(3;5)(q25;q11),+8,-17,+21[4]/46,XY[1]	aberrant	wild-type	wild-type	wild-type	wild-type	wild-type	wild-type	wild-type	wild-type	wild-type	wild-type	wild-type	wild-type	wild-type	wild-type	wild-type	wild-type	wild-type	wild-type	wild-type	wild-type	wild-type	mutated	mutated	wild-type	wild-type	mutated
P614	54.1	1	NPM1			.					47	46,XX[20]	normal	wild-type	wild-type	wild-type	mutated	wild-type	wild-type	wild-type	wild-type	wild-type	mutated	wild-type	wild-type	wild-type	wild-type	wild-type	wild-type	wild-type	wild-type	wild-type	wild-type	wild-type	wild-type	wild-type	wild-type	wild-type	wild-type
P615	74.6	2	AML, NOS	AML without maturation		.	2.3	8.1	65		80.5	47,XY,+8[15]/46,XY[5]	aberrant						wild-type	wild-type			mutated	wild-type
P616	80.6	1	AML-MRC-C			no	1.1	5.7	167		25	46,XX,del(5)(q14q34)[10]/46,XX,del(5)(q14q34),inv(12)(p13q21)[2]/46,XX[8]	aberrant	wild-type	wild-type	wild-type	wild-type	wild-type	wild-type	wild-type	wild-type	wild-type	wild-type	wild-type	wild-type	wild-type	wild-type	wild-type		wild-type	wild-type	wild-type	wild-type	wild-type	wild-type	wild-type	wild-type	wild-type	wild-type
P617	40.8	1	AML, NOS	AML with minimal differentiation		.	4	8.4	85		88.5	46,XX,del(9)(q21q34)[8]/46,XX[12]	aberrant	wild-type		wild-type	wild-type	wild-type	wild-type	wild-type	wild-type	wild-type	wild-type	wild-type	wild-type	wild-type	wild-type	wild-type	wild-type	wild-type	wild-type	wild-type	wild-type		wild-type	wild-type	wild-type	mutated	wild-type
P618	56.5	2	NPM1			.					62.5	46,XY[20]	normal	wild-type	wild-type		wild-type	wild-type	wild-type	wild-type	wild-type	wild-type	wild-type	mutated	wild-type	wild-type	wild-type	wild-type	wild-type	wild-type	wild-type	wild-type	wild-type	wild-type	wild-type	wild-type	wild-type	wild-type	wild-type
P619	83.8	1	other rare rearrangements	other MECOM	MRC-C	.	2.4	8.6	109		38	45,X,-X,t(3;7)(q26;q22)[6]/45,X,-X,t(3;7)(q26;q22),der(18)t(14;18)(q11;q22)[8]/46,XX[6]	aberrant	wild-type	wild-type	wild-type	wild-type	wild-type	wild-type	wild-type	wild-type	wild-type	wild-type	wild-type	wild-type	wild-type	wild-type	wild-type	wild-type	mutated	wild-type	mutated	wild-type	wild-type	wild-type	wild-type	wild-type	wild-type	wild-type
P620	45.2	1	NPM1			.	20.6	9.9	621		36	46,XX[20]	normal	wild-type	wild-type	wild-type	mutated	wild-type	wild-type	wild-type	wild-type	wild-type	wild-type	mutated	wild-type	wild-type	wild-type	wild-type	mutated	wild-type	wild-type	wild-type	wild-type	wild-type	wild-type	wild-type	wild-type	wild-type	wild-type
P621	83.8	1	CEBPAdm			.	108	8.5	11	21		46,XX[20]	normal	wild-type	wild-type	wild-type	wild-type	wild-type	wild-type	wild-type	wild-type	wild-type	wild-type	wild-type	wild-type	wild-type	wild-type	wild-type	wild-type	wild-type	wild-type	wild-type	wild-type	wild-type		wild-type	wild-type	wild-type	wild-type
P622	75.8	2	AML, NOS	AML with maturation		.	1.14	8.1	86		26	46,XY[20]	normal	wild-type	wild-type	wild-type	wild-type	wild-type	wild-type	wild-type	wild-type	wild-type	wild-type	wild-type	mutated	wild-type	wild-type	wild-type			wild-type	wild-type	wild-type	wild-type	wild-type	wild-type	wild-type	wild-type	wild-type
P623	39.9	1	CEBPAdm			.	3.9	9.9	183		37.5	46,XX[20]	normal	wild-type	wild-type	wild-type	wild-type	wild-type	wild-type	wild-type	wild-type		wild-type	wild-type	wild-type	wild-type	wild-type	mutated	wild-type	wild-type	wild-type	wild-type	wild-type	wild-type	wild-type	wild-type	wild-type	wild-type	wild-type
P624	55.2	1	AML-MRC-C			yes	0.7	10.3	91		28.5	45,XX,-7[11]/46,XX[9]	aberrant	wild-type	wild-type	wild-type	mutated	wild-type	wild-type	wild-type	wild-type	wild-type	mutated	wild-type	wild-type	wild-type	wild-type	wild-type	wild-type	wild-type	wild-type	wild-type	mutated	wild-type		wild-type	wild-type	wild-type	wild-type
P625	70.4	1	NPM1			.	49.8	7.2	13	64	74	46,XX[20]	normal	wild-type		wild-type			wild-type	mutated			wild-type	wild-type		wild-type	wild-type			wild-type		wild-type				wild-type	wild-type	wild-type
P626	37.3	1	CBFB::MYH11			.	30	8.6	50	60		46,XX,inv(16)(p13q22)[18]/46,XX[2]	aberrant	wild-type	wild-type	wild-type	wild-type	wild-type	wild-type	wild-type	wild-type	wild-type	wild-type	wild-type		wild-type	mutated	wild-type		wild-type	wild-type	wild-type	wild-type	wild-type	wild-type	wild-type	wild-type	wild-type	wild-type
P627	57.4	2	NPM1			.	17.28	6.9	43		62.5	46,XY[20]	normal	wild-type	wild-type	wild-type	wild-type	wild-type	wild-type	wild-type	wild-type	wild-type	wild-type	wild-type	wild-type	wild-type	wild-type	mutated		wild-type		wild-type	wild-type		wild-type	wild-type	wild-type	wild-type	wild-type
P628	81.2	2	not classifiable			.	9	9	45	37		47,XY,+8[18]/46,XY[2]	aberrant										wild-type	mutated
P629	63.6	2	AML, NOS	AML with maturation		.					22.5	46,XY[20]	normal	mutated	wild-type		wild-type	wild-type	wild-type	wild-type	wild-type	wild-type	mutated	wild-type	wild-type	wild-type	wild-type	wild-type		mutated	wild-type	wild-type	wild-type			wild-type	wild-type	wild-type	wild-type
P630	84.7	2	not classifiable			.	1.29	7.6	87	0	21.5	46,XY[20]	normal
P631	78	1	NPM1			.				20	51	46,XX[20]	normal	wild-type	wild-type	wild-type	mutated	wild-type	wild-type	mutated	wild-type		wild-type	wild-type	wild-type	wild-type	wild-type	wild-type	wild-type	wild-type	wild-type	wild-type	wild-type	wild-type	mutated	wild-type	wild-type	wild-type	wild-type
P632	84.3	2	AML-MRC-C			yes	3	7.9	33		25.5	46,XY,del(5)(q13q34)[6]/46,XY[18]	aberrant
P633	59.8	2	AML-MRC-MLD			yes	32.19	8.37	52	28	20.5	46,XY[20]	normal	wild-type	mutated	wild-type	wild-type	wild-type	wild-type	mutated	wild-type	wild-type	wild-type	wild-type	wild-type	wild-type	wild-type	mutated		wild-type	wild-type	wild-type	wild-type	wild-type	mutated	wild-type	mutated	wild-type	wild-type
P634	52.3	2	PML::RARA			.	30.71			0		46,XY,t(15;17)(q24;q21)[17]/46,XY[3]	aberrant
P635	83.6	2	AML-MRC-C			no	0.81	9.8	33		21.5	45,XY,del(2)(q11q37),der(4)t(2;4)(q11;p15)del(4)(q26q35),del(5)(q14q34),del(7)(q22q36),-11,der(18)(11qter->11q23::hsr::11q23->11q?13::18p11->18qter)[2]/46,XY[9]	aberrant	wild-type	wild-type	wild-type	mutated	wild-type	wild-type	wild-type		wild-type	wild-type	wild-type	wild-type	wild-type	wild-type	wild-type	wild-type	wild-type	wild-type	wild-type	wild-type	wild-type		mutated	wild-type	wild-type	wild-type
P636	89.9	2	AML-MRC-C			no	1.2	9.8	47		40	45,XY,-7[6]/46,XY[14]	aberrant	wild-type	wild-type	wild-type	mutated	mutated	wild-type	wild-type		wild-type	mutated	wild-type	wild-type	wild-type	wild-type	wild-type	wild-type	mutated	wild-type	wild-type	wild-type	wild-type	wild-type	wild-type	wild-type	wild-type	mutated
P637	72	2	AML, NOS	AML with maturation		.	3.1	12.8	168		35.5	46,XY[20]	normal	wild-type	wild-type	wild-type	wild-type	wild-type	wild-type	wild-type	wild-type	wild-type	wild-type	wild-type	wild-type	wild-type	wild-type	wild-type	wild-type	wild-type	wild-type	wild-type	mutated	wild-type	mutated	wild-type	wild-type	wild-type	wild-type
P638	79.7	1	NPM1			.	3	8	190	4	69.5	46,XX[20]	normal	wild-type	wild-type	wild-type	mutated	wild-type	wild-type	wild-type	wild-type		wild-type	wild-type	wild-type	wild-type	wild-type	wild-type	wild-type	wild-type	wild-type	wild-type	wild-type	wild-type		wild-type	wild-type	mutated	wild-type
P639	82.1	2	AML-MRC-C			no	17	8.6	32		31.5	46,XY,der(13;14)(q10;q10)[11]/46,XY,der(13;14)(q10;q10),del(12)(p12p13)[4]	aberrant							wild-type			wild-type
P640	34.8	1	NPM1			.	21.7	6.2	17	72	99	46,XX[20]	normal	wild-type	wild-type	wild-type	mutated	wild-type	mutated	wild-type	wild-type	wild-type	wild-type	wild-type	wild-type	wild-type	wild-type	wild-type		wild-type	wild-type	wild-type	wild-type	wild-type	wild-type	wild-type	wild-type	wild-type	wild-type
P641	58.8	2	AML, NOS	AML with maturation		.	46.81	8	43		20.5	46,XY[20]	normal										wild-type	wild-type
P642	66.5	1	AML, NOS	Acute myelomonocytic leukaemia		.					39	46,XX[20]	normal
P643	82.8	1	AML-MRC-MLD			yes	16.7	8.9	401	1	20	46,XX[20]	normal	mutated	wild-type	wild-type	wild-type	wild-type	wild-type	wild-type	wild-type	mutated	wild-type	wild-type	wild-type	wild-type	wild-type	wild-type		mutated	wild-type	mutated	wild-type	wild-type	wild-type	wild-type	wild-type	wild-type	wild-type
P644	75.5	1	AML, NOS	AML with maturation		.	4.4	12.9	49		20	46,XX[21]	normal	wild-type	wild-type	wild-type	wild-type	wild-type	wild-type	wild-type	wild-type	wild-type	wild-type	wild-type		wild-type	wild-type	wild-type		mutated	wild-type	wild-type	mutated			wild-type	wild-type	wild-type	wild-type
P645	74.7	2	AML-MRC-C			no					30	42,X,-Y,del(5)(q14q34),dic(8;22)(p12;p11),der(11)(Yqter->Yq11::11p15->11p15::21q11->21q21::11p12->11qter),der(14)t(14;17)(p11;q12),-17,dic(17;21)(q24;q11),der(19)t(19;21)(q13;q22),der(22)t(11;22)(p15;p11)[20]	aberrant	wild-type	mutated	wild-type	wild-type	wild-type	wild-type	wild-type	wild-type	wild-type	wild-type	wild-type	wild-type	wild-type	wild-type	wild-type	wild-type	wild-type	wild-type	wild-type	wild-type	wild-type	wild-type	mutated	wild-type	wild-type	wild-type
P646	83.5	2	AML, NOS	AML with minimal differentiation		.	4.6	5.8	96		76	45,X,-Y[19]/90,XX,-Y,-Y[3]	aberrant	mutated	wild-type	wild-type	wild-type	wild-type	wild-type	mutated	wild-type	wild-type	wild-type	wild-type	wild-type	wild-type	wild-type	wild-type	wild-type	mutated	wild-type	wild-type	wild-type	wild-type	wild-type	wild-type	mutated	wild-type	wild-type
P647	80	2	AML-MRC-C			no					46	44,XY,der(5)t(5;7)(q14;p11),-7,+8,der(12;17)(17qter->17q11::17q11->17p11::12q12->12p12::12q13->12qter),der(16;22)(p10;q10)[17]/44,XY,der(5)(5pter->5q14::?21q21->?21q21::7p11->7pter),der(7)t(5;7)(q35;p11)del(7)(q11q36),der(12;17)(17qter->17q11::17q11->17p11::12q12->12p12::12q13->12qter),der(16;22)(p10;q10),del(20)(q11q13),i(21)(q10)[cp4]	aberrant	wild-type	wild-type	wild-type	wild-type	wild-type	wild-type	wild-type	wild-type	wild-type	wild-type	wild-type		wild-type	wild-type	wild-type		wild-type	wild-type	wild-type	wild-type		wild-type	mutated	wild-type	wild-type	wild-type
P648	43.9	2	NPM1			.	29.31			37		46,XY[20]	normal	wild-type	wild-type	wild-type	mutated	wild-type	mutated	mutated	wild-type	mutated	wild-type	wild-type	wild-type	wild-type	mutated	wild-type		wild-type	wild-type	wild-type	wild-type	wild-type	wild-type	wild-type	wild-type	wild-type	wild-type
P649	79.3	2	AML-MRC-C			no	2.7	11.1	15		21.5	45,XY,del(5)(q23q33),-17[3]/46,XY,del(5)(q23q33),+8,-17[7]/46,XY,r(17)(p13q24)[3]/47,XY,+12[10]	aberrant	wild-type	wild-type	wild-type	mutated	wild-type	wild-type	wild-type	wild-type	wild-type	wild-type	mutated	wild-type	wild-type	wild-type	wild-type	wild-type	wild-type	wild-type	wild-type	wild-type	wild-type	wild-type	mutated	wild-type	wild-type	wild-type
P650	67.6	1	AML, NOS	AML without maturation		.	5	10	30.8		86.5	46,XX[20]	normal		wild-type	wild-type		wild-type	wild-type	wild-type	wild-type	wild-type	wild-type		wild-type	wild-type		wild-type	wild-type	wild-type	wild-type	wild-type			wild-type	wild-type	wild-type	wild-type	wild-type
P651	68.3	2	AML, NOS	AML with minimal differentiation		.					53.5	46,XY[20]	normal	wild-type	wild-type	wild-type	mutated	wild-type	wild-type	wild-type	wild-type	wild-type	wild-type	mutated	wild-type	wild-type	wild-type	wild-type	wild-type	wild-type	wild-type	wild-type	wild-type	mutated	wild-type	wild-type	wild-type	wild-type	wild-type
P652	51.2	2	NPM1			.					57	46,XY[16]	normal	mutated	wild-type	wild-type	wild-type	wild-type	wild-type	wild-type	wild-type	wild-type	mutated	wild-type	wild-type	wild-type	wild-type	wild-type	wild-type	wild-type	wild-type	wild-type	wild-type	wild-type	wild-type	wild-type	wild-type	wild-type	wild-type
P653	32.8	1	PML::RARA			.	0.7	7.4	2		66	46,XX,del(6)(p21p23),t(15;17)(q24;q21)[12]/46,XX[8]	aberrant
P654	69.4	2	RUNX1::RUNX1T1			.	2.2	13.09	99		55.5	46,XY,t(8;21)(q22;q22),del(9)(q22q34)[12]/46,XY[8]	aberrant	wild-type	wild-type	wild-type	wild-type	wild-type	wild-type	wild-type	wild-type	wild-type	wild-type	wild-type	wild-type	mutated	wild-type	wild-type	wild-type	wild-type	wild-type	wild-type	wild-type	wild-type	wild-type	wild-type	wild-type	wild-type	wild-type
P655	67.1	2	AML, NOS	AML with minimal differentiation		.	8.5	4.99	5		95.5	48,XY,+13,+13[4]/46,XY[7]	aberrant	wild-type	wild-type	wild-type	wild-type	wild-type	wild-type	wild-type	wild-type	wild-type	wild-type	wild-type	wild-type	wild-type	wild-type	wild-type	wild-type	mutated	wild-type	wild-type	mutated	wild-type		wild-type	wild-type	wild-type	wild-type
P656	59.6	2	AML, NOS	AML with maturation		.	2.1	8.1	86		22	47,XY,+8[16]/46,XY[4]	aberrant	mutated	wild-type	wild-type	wild-type	wild-type	wild-type	wild-type	wild-type	wild-type	wild-type	wild-type	wild-type	wild-type	wild-type	mutated	wild-type	mutated	wild-type	wild-type	mutated	mutated		wild-type	wild-type	wild-type	wild-type
P657	76.9	2	other rare rearrangements	other KMT2A	NOS	.	19.9	15.8	79		82.5	46,XY,t(11;19)(q23;p13)[18]/46,XY[2]	aberrant						wild-type	wild-type
P658	59.8	2	CEBPAdm			.					61.5	47,XY,+6[3]/47,XY,+der(6)(::6p11->6q11::6q23->6q23::hsr::6q23->6q?23::)[2]/46,XY[15]	aberrant	wild-type	wild-type	wild-type	mutated	wild-type	wild-type	wild-type	wild-type	wild-type	wild-type	wild-type	wild-type	wild-type	wild-type	wild-type	wild-type	wild-type	wild-type	wild-type	wild-type	wild-type		wild-type	mutated	wild-type	wild-type
P659	83.4	2	other rare rearrangements	CDK6	NOS	.	8.4	12.7	166		90.5	46,XY,t(7;14)(q21;q32)[14]/46,XY[6]	aberrant	wild-type	wild-type	wild-type	mutated	wild-type	wild-type	mutated	wild-type	wild-type	wild-type	wild-type	wild-type	wild-type	wild-type	wild-type	wild-type	wild-type	wild-type	wild-type	wild-type	wild-type	wild-type	wild-type	wild-type	wild-type	wild-type
P660	59	2	AML, NOS	AML with maturation		.	1.9	10.3	95		61	46,XY[20]	normal	wild-type	wild-type	wild-type	wild-type	wild-type	wild-type	wild-type	wild-type	wild-type	wild-type	mutated	wild-type	wild-type	wild-type	wild-type	wild-type	wild-type	wild-type	wild-type	wild-type	wild-type	wild-type	wild-type	wild-type	wild-type	wild-type
P661	22.6	2	other rare rearrangements	other KMT2A	NOS	.	6	9.8	103		97.5	46,XY,der(10)(11qter->11q23::11q13->11q23::10p12->10qter),der(11)t(10;11)(p12;q13)[20]	aberrant	wild-type	wild-type	wild-type	wild-type	wild-type	wild-type	wild-type	wild-type	wild-type	wild-type	wild-type	wild-type	wild-type	wild-type	wild-type	wild-type	wild-type	wild-type	wild-type	wild-type	wild-type	wild-type	wild-type	mutated	wild-type	wild-type
P662	53.9	1	DEK::NUP214			.	89	4.7	28		34.5	46,XX,t(6;9)(p22;q34)[19]/46,XX[1]	aberrant	wild-type	wild-type	wild-type	wild-type	wild-type	wild-type	mutated	wild-type	wild-type	wild-type	wild-type	wild-type	wild-type	wild-type	wild-type	wild-type	wild-type	wild-type	wild-type	wild-type	wild-type	wild-type	wild-type	wild-type	mutated	wild-type
P663	78.4	1	AML, NOS	AML without maturation		.	2.9	7.2	25		64.5	46,XX[20]	normal
P664	55.3	2	NPM1			.	9	13.8	143	10	40	45,X,-Y[18]/46,XY[2]	aberrant	wild-type	wild-type	wild-type	mutated	wild-type	wild-type	wild-type	wild-type	wild-type	wild-type	wild-type	wild-type	wild-type	wild-type	wild-type	wild-type	wild-type	wild-type	wild-type	wild-type	wild-type	wild-type	wild-type	wild-type	wild-type	wild-type
P665	73.7	2	NPM1			.	7.8	10.3	120		62	46,XY[20]	normal	wild-type	wild-type	wild-type	mutated	wild-type	wild-type	wild-type	wild-type	wild-type	wild-type	mutated	wild-type	wild-type	wild-type	wild-type	wild-type	wild-type	wild-type	wild-type	wild-type	wild-type	wild-type	wild-type	wild-type	wild-type	wild-type
P666	79.9	1	not classifiable			.	6.8	8.4	153	5	23	46,XX[20]	normal
P667	46.4	2	CEBPAdm			.	3.9	8.2	34		54.5	47,XY,+10[2]/46,XY[19]	aberrant	wild-type	wild-type	wild-type	wild-type	wild-type	wild-type	wild-type	wild-type	wild-type	wild-type	wild-type	wild-type	wild-type	wild-type	wild-type	wild-type	wild-type	wild-type	wild-type	wild-type		wild-type	wild-type	wild-type
P668	82.5	2	AML, NOS	AML without maturation		.	19	6.9	154		41.5	46,XY[20]	normal	wild-type	wild-type	wild-type	mutated	wild-type	wild-type	mutated	wild-type	mutated	wild-type	wild-type	wild-type	wild-type	wild-type	mutated	wild-type	wild-type	wild-type	wild-type	wild-type	wild-type	wild-type	wild-type	mutated	wild-type	wild-type
P669	81.9	2	AML, NOS	AML without maturation		.					75	46,XY[20]	normal	wild-type	wild-type	wild-type	wild-type	wild-type	wild-type	wild-type	wild-type	wild-type	wild-type	wild-type	wild-type	wild-type	wild-type	wild-type	wild-type	wild-type	wild-type	mutated	wild-type	wild-type	wild-type	wild-type	wild-type	wild-type	wild-type
P670	89.3	1	AML-MRC-C			no	1.7	7.3	42		35.5	44,X,-X,der(3)t(X;3)(?p21;q28)t(X;12)(?p22;?p13),del(5)(q21q34),der(12)t(12;14)(p12;q31),der(14)t(X;14)(?q25;q31),-18,der(21)t(12;21)(?p13;q22)[1]/44,idem,r(7)(p15q31),der(8)t(7;8)(p15;p11)[12]/44,idem,-7,der(8)t(7;8)(p15;p11)[2]/44,idem,der(7)t(7;11)(q21;q22)[2]	aberrant	wild-type	wild-type	wild-type	wild-type	wild-type	wild-type	wild-type	wild-type	wild-type	wild-type	wild-type	wild-type	wild-type	wild-type	wild-type	wild-type	wild-type	wild-type	wild-type	wild-type	wild-type	wild-type	mutated	wild-type	wild-type	wild-type
P671	64.5	1	AML-MRC-C			no	2.2	9.2	33		64	48,XX,+8,+13[2]/49,XX,+X,+8,+13[3]/46,XX[18]	aberrant	wild-type	mutated	wild-type	wild-type	wild-type	wild-type	wild-type	wild-type	wild-type	mutated	wild-type	wild-type	wild-type	wild-type	wild-type	wild-type	mutated	wild-type	wild-type	mutated	wild-type		wild-type	wild-type	wild-type	wild-type
P672	81.4	1	AML, NOS	Acute myelomonocytic leukaemia		.					39.5	46,XX[20]	normal						wild-type	wild-type
P673	68.4	2	AML-MRC-C			no	15.1	6.7	39		83	47,XY,r(7)(p11q11),+11[8]/46,XY,-7,+11[5]/46,XY[8]	aberrant	mutated	wild-type	wild-type	wild-type	wild-type	wild-type	wild-type	wild-type	wild-type	wild-type	mutated	wild-type	wild-type	mutated	wild-type	wild-type	wild-type	wild-type	wild-type	mutated	wild-type		wild-type	wild-type	wild-type	wild-type
P674	74.9	2	AML, NOS	AML with maturation		.	2.4	9.6	63	3	27	46,XY[20]	normal	wild-type	wild-type	wild-type	wild-type	wild-type	wild-type	wild-type	wild-type		wild-type	wild-type	wild-type	wild-type	wild-type	wild-type	wild-type	wild-type	wild-type	wild-type	wild-type	mutated	wild-type	wild-type	wild-type	wild-type	wild-type
P675	64.9	2	PML::RARA			.	1.2	6.3	25		54.5	47,XY,+8,t(15;17)(q24;q21)[10]/46,XY,del(9)(q12q34),t(15;17)(q24;q21)[2]/46,XY,der(7)del(7)(p14p15)del(7)(q31q36),inv(12)(p13q12),t(14;16)(q32;q21),t(15;17)(q24;q21)[6]/46,XY[5]	aberrant
P676	68.9	1	AML-MRC-C			no	0.7	7.5	30		68	46,XX,del(7)(q22q36)[5]/46,XX[15]	aberrant	wild-type	mutated	wild-type	mutated	wild-type	wild-type	wild-type	wild-type	wild-type	wild-type	mutated	wild-type	wild-type	wild-type	wild-type	wild-type	wild-type	wild-type	wild-type	wild-type	wild-type	wild-type	wild-type	wild-type	wild-type	wild-type
P677	71.1	1	AML, NOS	AML with maturation		.	1.03	8.5	49	1	26.5	46,XX[20]	normal	wild-type	wild-type	wild-type		wild-type	wild-type	wild-type	wild-type	wild-type	wild-type	mutated	wild-type	wild-type	wild-type	wild-type	wild-type	wild-type	wild-type	wild-type	mutated	mutated	wild-type	wild-type	wild-type	wild-type	wild-type
P678	67.8	2	AML, NOS	AML without maturation		.	2.6	9.1	91	3	72.5	46,XY[20]	normal	mutated	wild-type	wild-type	wild-type	wild-type	wild-type	wild-type	wild-type	mutated	wild-type	wild-type	wild-type	wild-type	wild-type	wild-type	wild-type	mutated	wild-type	wild-type	mutated	wild-type	wild-type	wild-type	wild-type	wild-type	wild-type
P679	89	2	AML-MRC-C			no					35.5	48,XY,+Y,der(3)t(3;12)(p11;q23),-5,+8,der(12)t(5;12)(p14;q23),der(21)t(21;21)(p11;q21),+r(21)(p11q21)[19]/46,XY[1]	aberrant	wild-type	wild-type	wild-type	wild-type	wild-type	wild-type	wild-type	wild-type	wild-type	wild-type	wild-type	wild-type	wild-type	wild-type	mutated	wild-type	wild-type	wild-type	wild-type	wild-type	wild-type	wild-type	mutated	wild-type	wild-type	wild-type
P680	66.9	2	not classifiable			.	1.4	9.1	70		27	47,XY,+8[4]/46,XY[11]	aberrant	wild-type	wild-type	wild-type	wild-type	wild-type	wild-type	wild-type	wild-type	wild-type	wild-type	wild-type	wild-type	wild-type	wild-type	wild-type	wild-type	wild-type	wild-type	wild-type	wild-type		wild-type	wild-type	wild-type		wild-type
P681	42.8	1	PML::RARA			.					24	46,XX,t(15;17)(q24;q21)[3]/46,XX[19]	aberrant
P682	68.3	2	AML, NOS	AML without maturation		.	247	8.7	90		77	46,XY[20]	normal
P683	80.5	1	NPM1			.	106	9.6	222		36	46,XX[20]	normal	mutated	wild-type	wild-type	wild-type	wild-type	mutated	wild-type	wild-type	wild-type	wild-type	wild-type	wild-type	wild-type	wild-type	wild-type	wild-type	wild-type	mutated	wild-type	mutated	wild-type		wild-type	wild-type	wild-type	wild-type
P684	61.9	1	NPM1			.	1.2	8.9	42		28	46,XX[20]	normal	wild-type	wild-type	wild-type	wild-type	wild-type	wild-type	wild-type	wild-type	wild-type	wild-type	wild-type	wild-type	wild-type	wild-type	wild-type	wild-type	wild-type	wild-type	wild-type	wild-type	wild-type	wild-type	wild-type	wild-type		wild-type
P685	84.5	1	NPM1			.					72	46,XX[20]	normal	wild-type	wild-type	wild-type	mutated	wild-type	wild-type	wild-type	wild-type	wild-type	mutated	wild-type	wild-type	wild-type	wild-type	mutated	wild-type	wild-type	wild-type	wild-type	mutated	wild-type	wild-type	wild-type	wild-type	wild-type	wild-type
P686	77.8	1	AML-MRC-C			no	2.1	7.2	24		36.5	44,X,dup(X)(q22q26),der(5;12)(p10;q10),del(7)(q21q36),der(12)t(12;13)(p13;q12),-13[5]/44,X,dup(X)(q22q26),der(5;12)(p10;q10),der(6)t(6;17)(q14;q21),der(7)t(6;7)(q14;p22)del(7)(q11q36),der(12)t(12;13)(p13;q12),-13,del(17)(q11q25)[5]/46,XX[10]	aberrant	wild-type	wild-type	wild-type	wild-type	wild-type	wild-type	wild-type	wild-type	wild-type	wild-type	wild-type	wild-type	wild-type	wild-type	wild-type	wild-type	wild-type	wild-type	wild-type	wild-type	wild-type	wild-type	mutated	wild-type	wild-type	wild-type
P687	30.3	2	CBFB::MYH11			.	37	14.1	71		30.5	46,XY,inv(16)(p13q22)[11]/47,XY,+8,inv(16)(p13q22)[6]/46,XY[3]	aberrant	wild-type	wild-type	wild-type	wild-type	wild-type	wild-type	wild-type	wild-type	wild-type	wild-type	wild-type	wild-type	wild-type	wild-type	mutated	wild-type	wild-type	wild-type	wild-type	wild-type	wild-type	wild-type	wild-type	wild-type		wild-type
P688	63.3	2	AML, NOS	AML with maturation		.	269.2	8.9	41	63	50.5	47,XY,+8[20]	aberrant	mutated	wild-type	wild-type	wild-type	wild-type		wild-type	wild-type	wild-type	wild-type	wild-type	wild-type	wild-type	wild-type	mutated	wild-type	mutated	wild-type	wild-type	mutated	mutated	mutated	wild-type	wild-type	wild-type	wild-type
P689	68.6	2	AML, NOS	AML with maturation		.	0.68	7.7	30	0	24.5	46,XY[20]	normal	mutated	wild-type	wild-type	wild-type	mutated	wild-type	wild-type	wild-type	wild-type	wild-type	wild-type	wild-type	wild-type	wild-type	wild-type	wild-type	wild-type	wild-type	wild-type	wild-type	wild-type		wild-type	wild-type	wild-type	wild-type
P690	87.2	1	not classifiable			.	5.7	7.2	175		32	47,XX,+11[3]/46,XX[19]	aberrant
P691	58.4	2	NPM1			.	18.28	9.2	60	79	95.5	46,XY[20]	normal	wild-type	wild-type	wild-type	wild-type	wild-type	wild-type	wild-type	wild-type	wild-type	wild-type	wild-type	wild-type	wild-type	wild-type	wild-type	wild-type	wild-type	wild-type	wild-type	wild-type	wild-type	mutated	wild-type	wild-type	wild-type	wild-type
P692	72.8	1	AML-MRC-C			no	15.11	7.4	80		35	46,XX,del(5)(q14q34)[10]/46,XX,der(1)t(1;16)(q41;p11),der(5)t(5;16)(q11;p?13),der(7)t(7;?20)(q22;q13),+8,der(11)del(11)(p13p15)del(11)(q11q25),der(12)t(12;18)(p12;p11)t(5;12)(q11;q11)del(5)(q14q34),der(16)t(11;16)(q11;p11),-18,der(20)t(12;20)(q11;q13)[8]/46,XX[3]	aberrant
P693	60.1	2	NPM1			.	52.41	11.2	202	20		46,XY[20]	normal	wild-type	wild-type	wild-type	wild-type	wild-type	wild-type	wild-type	wild-type	wild-type	wild-type	mutated	wild-type	wild-type	wild-type	wild-type	wild-type	wild-type	wild-type	wild-type	wild-type	wild-type	wild-type	wild-type	wild-type	wild-type	wild-type
P694	61.5	2	AML-MRC-C			no	1.9	12.6	125	18		46,XY,der(5)dup(5)(p14p15)t(5;17)(q11;q12),+8,idic(11)(p11),t(15;16)(q13;q24),-17,i(21)(q10)[2]/46,XY[2]	aberrant	wild-type	wild-type	wild-type	wild-type	wild-type	wild-type	wild-type	wild-type	wild-type	wild-type	wild-type	wild-type	wild-type	wild-type	wild-type	wild-type	wild-type	wild-type	wild-type	wild-type	wild-type	wild-type	mutated	wild-type	wild-type	wild-type
P695	49.7	1	AML, NOS	AML with minimal differentiation		.	8	6.8	63		66.5	46,XX[20]	normal	wild-type	mutated	wild-type	mutated	wild-type	wild-type	wild-type	wild-type	wild-type	wild-type	mutated	wild-type	wild-type	wild-type	wild-type	wild-type	wild-type	wild-type	wild-type	wild-type	wild-type	wild-type	wild-type	wild-type	wild-type	wild-type
P696	61.8	2	AML-MRC-C			no	2.08	10.6	89		21	47,XY,+Y,der(5)del(5)(q21q34)ins(5;7)(q15;q21q22),del(7)(q21q35)[5]/50,XY,+Y,+1,der(5)del(5)(q21q34)ins(5;7)(q15;q21q22),der(7)t(7;11)(q11;q14),der(8)t(?5;8)(q34;q24),t(9;13)(p13;q14),+11,der(11)t(7;11)(q31;q14),t(11;14)(p15;q22),der(12)t(8;12)(q24;p13),+del(15)(q12q26)[5]/46,XY[4]	aberrant
P697	80.3	1	AML-MRC-C			no					34.5	45,XX,der(2)t(2;5)(p24;q34)t(2;5)(q36;q34),der(5)t(2;5)(q36;q13),-17,der(20)t(?10;20)(?q24;q13)[4]/45~46,XX,der(2)t(2;5)(p24;q34)t(2;5)(q36;q34),der(5)t(2;5)(q36;q13),+8,i(11)(q10),der(13)t(11;13)(q14;p11),der(15)t(15;22)(p11;q11),-17,der(20)t(?10;20)(?q24;q13)[cp5]/46,XX[11]	aberrant						wild-type	wild-type
P698	79.5	1	other rare rearrangements	other MECOM	MRC-C	.	2.79	6.5	255	3	38.5	46,XX,del(5)(q13q34)[1]/45,XX,-3,del(5)(q13q34),der(7)t(3;7)(q26;q21),del(12)(q15q24)[8]/46,XX[11]	aberrant										wild-type	wild-type
P699	79.6	1	AML-MRC-C			no	22.8	8.3	29		61.5	42,XX,-3,der(4;17)(q10;q10),dic(5;11)(q13;p14),-6,der(7)t(7;20)(q11;p13),der(16;20)(q10;q10),r(16)(p11q11),der(18)t(16;18)(p13;p11),der(20)(3qter->3q24::17p13->17p13::20p13->20qter),der(22)(22qter->22q13::22q12->22q10::22q10->22q12::6p21->6pter),der(22)(22pter->22q11::17p13::hsr::17p13::22q11->22qter),+del(22)(q11q13)[16]/46,XX[1]	aberrant
P700	59.1	1	AML-MRC-C			no	1.22	7.8	245		29	45,XX,del(5)(q14q34),del(13)(q12q31),-17,der(21)ins(21;13)(q21;q21q31)x2.ish del(13)(q14q14)(DLEU-)[6]/46,XX,del(5)(q14q34),i(9)(p10),del(13)(q12q31),der(21)ins(21;13)(q21;q21q31).ish del(13)(q14q14)(DLEU-)[5]/47,XX,del(5)(q14q34),i(9)(p10),ider(13)(q10)del(13)(q13q22),+ider(13)(q10)del(13)(q13q22),der(21)ins(21;13)(q21;q21q31).ish del(13)(q14q14)(DLEU-)[2]/46,XX[10]	aberrant	wild-type	wild-type	wild-type	wild-type	wild-type	wild-type	wild-type	wild-type	wild-type	wild-type	wild-type	wild-type	wild-type	wild-type	wild-type	wild-type	wild-type	wild-type	wild-type	wild-type	wild-type	wild-type	mutated	wild-type	wild-type	wild-type
P701	50.9	1	AML-MRC-MLD			yes	2.2	6.5	60		21	47,XX,+8[5]/46,XX[20]	aberrant	wild-type	wild-type	wild-type	wild-type	wild-type	wild-type	wild-type	wild-type	wild-type	wild-type	wild-type	wild-type	wild-type	wild-type	mutated	wild-type	wild-type	wild-type	wild-type	wild-type	wild-type	wild-type	wild-type	wild-type		wild-type
P702	70.5	2	not classifiable			.	6.35	8.1	49		35.5	47,XY,+8[17]/46,XY[3]	aberrant						wild-type	wild-type			wild-type	mutated
P703	88.7	2	AML, NOS	AML with minimal differentiation		.	1.8	9.1	133		73	45,X,-Y[19]/46,XY[1]	aberrant	mutated	wild-type	wild-type	wild-type	wild-type	wild-type	wild-type	wild-type	wild-type	wild-type	mutated	wild-type	wild-type	wild-type	wild-type	wild-type	mutated	wild-type	wild-type	mutated	wild-type	wild-type	wild-type	wild-type	wild-type	wild-type
P704	59.9	2	NPM1			.					82	47,XY,+8[15]/46,XY[5]	aberrant						wild-type	wild-type			wild-type	wild-type
P705	74.8	2	AML-MRC-C			no	0.9	10.3	220	11	67	49,XY,+4,+8,+10[5]/46,XY[6]	aberrant	wild-type	mutated	wild-type	wild-type	wild-type	wild-type	wild-type	wild-type	wild-type	wild-type	mutated	wild-type	wild-type	wild-type	wild-type	wild-type	mutated	wild-type	wild-type	wild-type	wild-type	wild-type	wild-type	wild-type	wild-type	wild-type
P706	33.2	1	AML, NOS	Acute myelomonocytic leukaemia		.					24.5	46,XX[20]	normal	wild-type	wild-type	wild-type	wild-type	wild-type	wild-type	wild-type	wild-type	wild-type	wild-type	wild-type	wild-type	wild-type	wild-type	wild-type	wild-type	wild-type	wild-type	wild-type	wild-type	wild-type	mutated	wild-type	wild-type	wild-type	wild-type
P707	84.5	1	AML-MRC-C			no	55.34	7.6	80	41		58,XX,+5,+6,+6,+8,+8,+12,+14,+15,+16,+19,+21,+21[5]/46,XX[6]	aberrant	wild-type	wild-type	wild-type	mutated	wild-type	wild-type	wild-type	wild-type	wild-type	wild-type	wild-type	wild-type	wild-type	mutated	wild-type	wild-type	wild-type	wild-type	wild-type	wild-type	wild-type		wild-type	wild-type	wild-type	wild-type
P708	82.3	2	AML-MRC-C			yes	2.4	8.5	12		23	43,XY,inv(1)(p36p31),del(4)(q23q34),der(5;17)(p10;q10),-7,del(9)(q22q34),del(12)(q15q24),der(16;21)(p10;q10),der(18)t(16;18)(q12;q12),del(20)(q11q13)[15]/44,XY,del(4)(q23q34),+5,der(5;17)(p10;q10),der(5;20)(p10;p10),-7,+8,del(9)(q22q34),del(12)(q15q24),-16[6]/46,XY[6]	aberrant	wild-type	wild-type	wild-type	wild-type	wild-type	wild-type	wild-type	wild-type	wild-type	wild-type	wild-type	wild-type	wild-type	wild-type	wild-type	wild-type	wild-type	wild-type	wild-type	wild-type	wild-type	wild-type	mutated	wild-type	wild-type	wild-type
P709	70.2	1	AML-MRC-C			no	1.64	8.2	181		20	46,XX,der(3;12)(q10;q10),del(5)(q14q34),+8[10]/45,XX,der(1)t(1;1)(q32;p22),der(3;12)(q10;q10),del(5)(q14q34)[5]/48,XX,+1,der(3;12)(q10;q10),del(5)(q14q34),+8,+18[7]/49,XX,+X,+1,der(3;12)(q10;q10),del(5)(q14q34),+8,+18[3]	aberrant
P710	64	2	AML-MRC-C			no	359	11	138		83.5	50,XY,+Y,+der(1)t(1;8)(p36;q24),der(1)t(1;?8)(p36;q24),+4,der(5)t(5;9)(q21;q21),+10[12]/51,XY,+Y,+der(1)t(1;8)(p36;q24),der(1)t(1;?8)(p36;q24),+4,der(5)t(5;9)(q21;q21),+10,+21[3]/46,XY[5]	aberrant	wild-type	wild-type	wild-type	mutated	wild-type	wild-type	wild-type	wild-type	wild-type	wild-type	mutated	wild-type	wild-type	wild-type	mutated	wild-type	wild-type	wild-type	wild-type	wild-type	wild-type	wild-type	wild-type	wild-type	wild-type	wild-type
P711	76	2	RUNX1::RUNX1T1			.	3.07	9	27		70	46,XY,t(8;21)(q22;q22)[12]/46,XY[8]	aberrant	wild-type	wild-type	wild-type	wild-type	wild-type	wild-type	wild-type	wild-type	wild-type	wild-type	wild-type	wild-type	mutated	wild-type	mutated	wild-type	wild-type	wild-type	wild-type	wild-type	wild-type	wild-type	wild-type	wild-type	wild-type	wild-type
P712	54	2	NPM1			.	48.3	9.6	28		88.5	46,XY[20]	normal	wild-type	wild-type	wild-type	mutated	wild-type	wild-type	mutated	wild-type	wild-type	wild-type	wild-type	wild-type	wild-type	wild-type	wild-type	wild-type	wild-type	wild-type	wild-type	wild-type	wild-type	wild-type	wild-type	wild-type	wild-type	wild-type
P713	61.6	1	AML-MRC-C			no					21.5	45,XX,-3,-5,del(7)(q22q36),+8,der(13)t(13;15)(q34;q21),r(15)(p11q21),der(17)t(5;17)(p13;p12)[3]/47,idem,+22,+22,der(22)(::22q13->22q10::22q10->22q13::)x2[7]/46,XX[1]	aberrant						wild-type	wild-type
P714	86.8	2	AML-MRC-C			no	24.52	7.5	50		42.5	45,X,-Y[11]/46,XY[9]	aberrant
P715	66.6	1	AML-MRC-C			no	2.61	7.3	115		39.5	45,XX,der(3;12)(q10;q10),del(4)(q23q35),der(5)t(5;9)(q14;q22),der(9)t(4;9)(q24;q21),del(17)(p11p13)[10]/46,XX,+der(3;12)(q10;q10),der(3;12)(q10;q10),del(4)(q23q35),der(5)t(5;9)(q14;q22),der(9)t(4;9)(q24;q21),del(17)(p11p13)[1]/44,X,-X,der(1)del(1)(p21p36)t(1;4)(q21;q12)t(4;5)(q24;q21),der(3;12)(q10;q10),-4,der(5)t(5;16)(q22;q13),der(5)t(5;9)(q14;q22),der(7)t(1;7)(p31;p11)t(7;13)(q11;q33),der(9)t(…	aberrant
P716	62.6	1	other rare rearrangements	other MECOM	MRC-C	.	8.3	5.5	391		20.5	45,XX,t(2;3)(p22;q26),-7[6]/45,XX,t(2;3)(p22;q26),del(6)(q11q21),-7[3]/45,XX,t(2;3)(p22;q26),-7,t(8;13)(p21;q13)[13]	aberrant	wild-type	wild-type	wild-type	wild-type	wild-type	wild-type	wild-type	wild-type	wild-type	wild-type	wild-type	wild-type	wild-type	wild-type	wild-type	wild-type	wild-type	wild-type	mutated	wild-type	wild-type	wild-type	wild-type	wild-type	wild-type	wild-type
P717	84.7	2	not classifiable			.	194			97		46,XY[20]	normal
P718	66.2	2	AML-MRC-C			no	2.67	10.3	120	20	27	46,XY,del(5)(q14q34)[12]/55,XY,del(5)(q14q34),+6,+8,+8,+10,+11,+11,+13,+14,der(14;17)(q10;q10),+15,+der(20;22)(q10;q10)[8]/55,XY,del(5)(q14q34),+6,+8,+i(8)(q10),+10,+11,+11,+13,+14,der(14;17)(q10;q10),+15,+der(20;22)(q10;q10)[3]/55,XY,del(5)(q14q34),+6,+8,+8,+10,+11,+i(11)(q10),+13,+14,der(14;17)(q10;q10),+15,+der(20;22)(q10;q10)[3]	aberrant	wild-type	wild-type	wild-type	mutated	wild-type	wild-type	wild-type	wild-type	wild-type	wild-type	wild-type	wild-type	wild-type	mutated	wild-type	wild-type	wild-type	wild-type	wild-type	wild-type	wild-type		mutated	wild-type	wild-type	wild-type
P719	72.8	1	AML-MRC-C			no	1.2	7.1	150		75	44,XX,-3,der(11)ins(11;18)(p11;q21q23),-17,r(18)(p11q12)[8]/44,XX,-3,der(11)t(11;11)(p13;q23)ins(11;18)(p11;q21q23),-17,r(18)(p11q12)[2]/44,XX,-3,der(11)ins(11;18)(p11;q21q23),der(16)t(11;16)(q23;p13),-17,r(18)(p11q12)[4]/46,XX[17]	aberrant	wild-type	wild-type	wild-type	mutated	wild-type	wild-type	wild-type	wild-type	wild-type	mutated	wild-type	wild-type	wild-type	wild-type	wild-type	wild-type	wild-type	wild-type	wild-type	wild-type	wild-type	wild-type	mutated	wild-type	wild-type	wild-type
P720	79.9	2	AML, NOS	AML with maturation		.	44.2	10.4	178		27.5	46,XY[20]	normal	mutated	wild-type	wild-type	wild-type	wild-type	wild-type	mutated	wild-type	wild-type	wild-type	wild-type	wild-type	wild-type	wild-type	wild-type	wild-type	mutated	wild-type	wild-type	mutated	mutated	wild-type	wild-type	wild-type	wild-type	wild-type
P721	56.2	1	CBFB::MYH11			.	2.7	6.5	15		48	46,XX,inv(16)(p13q22)[1]/48,XX,inv(16)(p13q22),+21,+22[18]/46,XX[1]	aberrant							wild-type
P722	61.8	1	NPM1			.	20.5	7	18		77	46,XX[20]	normal	wild-type	wild-type	wild-type	wild-type	wild-type	mutated	wild-type	wild-type	wild-type	wild-type	wild-type	wild-type	wild-type	wild-type	wild-type	wild-type	wild-type	wild-type	wild-type	wild-type	wild-type	wild-type	wild-type	wild-type	wild-type	wild-type
P723	64.8	2	AML-MRC-MLD			yes					40.5	46,XY[20]	normal	mutated	wild-type	wild-type	wild-type	wild-type	wild-type	wild-type	wild-type	wild-type	mutated	wild-type	wild-type	wild-type	wild-type	wild-type	wild-type	mutated	wild-type	wild-type	mutated	wild-type		wild-type	wild-type	wild-type	wild-type
P724	73.6	2	other rare rearrangements	other KMT2A	MRC-C	.	26.2	11.5	22	50		46,XY,der(5)t(5;11)(q33;q23),der(7)t(7;20)(q11;q13),der(11)t(7;11)(q31;q23),der(15;19)(q10;q10),der(20)(20pter->20q11::7q11->7q31::5q33->5qter),+19[18]/46,XY[2]	aberrant	mutated	wild-type	wild-type		wild-type	wild-type	wild-type	wild-type	wild-type	wild-type	mutated	wild-type	wild-type	wild-type	wild-type	wild-type	wild-type	wild-type	wild-type	mutated	wild-type	wild-type	wild-type	wild-type	wild-type	wild-type
P725	61.5	2	not classifiable			.	181			93		46,XY[20]	normal	wild-type	wild-type	wild-type	mutated	wild-type	wild-type	mutated	wild-type	wild-type	wild-type	wild-type	wild-type	wild-type	wild-type	wild-type	wild-type	mutated	wild-type	wild-type	wild-type	wild-type		wild-type	wild-type	wild-type	wild-type
P726	60.3	1	other rare rearrangements	other KMT2A	NOS	.					78.5	46,XX,t(6;11)(q27;q23)[20]	aberrant	wild-type	wild-type	wild-type	wild-type	wild-type	wild-type	wild-type	wild-type	wild-type	wild-type	mutated	wild-type	wild-type	mutated	wild-type	wild-type	wild-type	wild-type	wild-type	wild-type	wild-type	wild-type	wild-type	wild-type	wild-type	wild-type
P727	75.6	2	NPM1			.					21.5	46,XY[21]	normal	wild-type	wild-type	wild-type	mutated	wild-type	wild-type	mutated	wild-type	wild-type	wild-type	wild-type	wild-type	wild-type	wild-type	wild-type	wild-type	wild-type	wild-type	wild-type	wild-type	wild-type	wild-type	wild-type	wild-type	wild-type	wild-type
P728	80	2	NPM1			.	0.59	12.9	62		79.5	46,XY[20]	normal	wild-type	wild-type	wild-type	wild-type	wild-type	wild-type	wild-type	wild-type	wild-type	mutated	wild-type	wild-type	wild-type	wild-type	wild-type		wild-type	wild-type	wild-type	wild-type			wild-type	wild-type	wild-type	wild-type
P729	67.2	1	NPM1			.	200	7.5	37	94		46,XX[20]	normal						wild-type	mutated
P730	63.6	2	AML-MRC-C			no	21.52	9.66	477	33	51	46,XY,del(7)(q22q36)[14]/46,XY,del(7)(q22q36),der(12)t(12;21)(p11;q22),der(21)t(12;21)(p13;q22)[6]/46,XY[1]	aberrant	wild-type	wild-type	wild-type	mutated	wild-type	wild-type	wild-type	wild-type	wild-type	mutated	wild-type	wild-type	wild-type	wild-type	wild-type	wild-type	mutated	wild-type	wild-type	wild-type	wild-type	wild-type	wild-type	wild-type	wild-type	wild-type
P731	74.9	2	NPM1			.	169.5	7.9	110		96	46,XY[20]	normal	wild-type	wild-type	wild-type	wild-type	wild-type	mutated	wild-type	wild-type	wild-type	mutated	wild-type	wild-type	wild-type	wild-type	wild-type		wild-type	wild-type	wild-type	wild-type	wild-type	wild-type	wild-type	wild-type	wild-type	wild-type
P732	55.8	2	PML::RARA			.	3	8.6	21	81		46,XY,t(15;17)(q24;q21)[17]	aberrant
P733	85.7	1	AML-MRC-MLD			yes					23	46,XX[20]	normal	wild-type	wild-type	wild-type	mutated	wild-type	wild-type	wild-type	wild-type	wild-type	wild-type	mutated		wild-type	wild-type	wild-type	wild-type	wild-type	wild-type	wild-type	wild-type		wild-type	wild-type	wild-type	wild-type	wild-type
P734	57.7	1	NPM1			.	61.3	11.4	102		59.5	46,XX[20]	normal	wild-type	wild-type	wild-type	mutated	wild-type	wild-type	mutated	wild-type	wild-type	wild-type	wild-type	wild-type	wild-type	wild-type	wild-type	wild-type	wild-type	wild-type	wild-type	wild-type	wild-type	wild-type	wild-type	wild-type	wild-type	wild-type
P735	70.1	1	RUNX1::RUNX1T1			.	5.81	10.1	68		52.5	45,X,-X,t(8;21)(q22;q22)[20]	aberrant	wild-type	wild-type	wild-type	wild-type	wild-type		wild-type	wild-type	wild-type	wild-type	wild-type	wild-type	wild-type	wild-type	wild-type	wild-type	wild-type	wild-type	wild-type	wild-type	wild-type	wild-type	wild-type	wild-type		wild-type
P736	70.3	2	AML, NOS	AML without maturation		.	11.85	5.9	91		74.5	46,XY[20]	normal
P737	78.3	2	AML, NOS	AML with minimal differentiation		.	2.4	11.4	100		27	46,XY[20]	normal
P738	80.5	2	AML, NOS	AML without maturation		.	0.4	5.9	77		64.5	46,XY[20]	normal
P739	18.9	2	PML::RARA			.	1.92	7.9	25		92.5	46,XY,t(15;17)(q24;q21)[12]/46,XY[8]	aberrant
P740	53.6	1	PML::RARA			.	5.3			50		46,XX,t(15;17)(q24;q21)[9]/46,XX[11]	aberrant
P741	78.3	1	NPM1			.	190.8			92		46,XX[16]	normal	wild-type	wild-type	wild-type	wild-type	wild-type	wild-type	mutated	wild-type	wild-type	wild-type	mutated	wild-type	wild-type	wild-type	wild-type	wild-type	wild-type	wild-type	wild-type	mutated	wild-type	wild-type	wild-type	wild-type	wild-type	wild-type
P742	77.2	2	NPM1			.	118	13.29	107		73.5	46,XY[21]	normal	wild-type	wild-type	wild-type	mutated	wild-type	wild-type	mutated	wild-type	wild-type	wild-type	wild-type	wild-type	wild-type	wild-type	wild-type	wild-type	wild-type	wild-type	wild-type	wild-type	wild-type	mutated	wild-type	wild-type	wild-type	wild-type
P743	76.5	1	AML-MRC-C			no	3.4	8.2	37		39	46,X,der(X)t(X;10)(p22;p11),der(2)t(2;10)(q37;q21),r(5)(p15q13),der(7)t(7;11)(p11;q24)del(7)(q31q36),r(10)(p11q11),der(11)ins(11;7)(q14;?p21p21)del(11)(q14q23),der(12)t(12;17)(q24;q11),der(12)t(12;18)(q14;q11)del(12)(p11p13),der(17)ins(17;?12)(q23;?q14q21),del(17)(q12q25),der(18)t(12;18)(p11;q11),der(21)ins(21;10)(q22;?q11?q21).ish der(17)ins(17;12)del(17)(p13p13)(TP53-)[12]/47,X,der(X)t(X;10)(p2…	aberrant	wild-type	wild-type	wild-type	wild-type	wild-type	mutated	wild-type	wild-type	wild-type	wild-type	wild-type	wild-type	wild-type	wild-type	wild-type	wild-type	wild-type	wild-type	wild-type	wild-type	wild-type	wild-type	mutated	wild-type	wild-type
P744	58.8	2	CBFB::MYH11			.	2.66	14	51		74.5	47,XY,+9,inv(16)(p13q22)[20]	aberrant	wild-type	wild-type	wild-type	wild-type	wild-type	wild-type	wild-type	wild-type	wild-type	wild-type	wild-type	wild-type	wild-type	wild-type	wild-type	wild-type	wild-type	wild-type	wild-type	wild-type	wild-type	wild-type	wild-type	wild-type	wild-type	wild-type
P745	80.8	1	PML::RARA			.	10.6	8	8		86	46,XX,t(15;17)(q24;q21)[20]	aberrant
P746	80.6	1	AML-MRC-C			no	3.3	10.8	42		23	46,XX,del(5)(q14q34)[13]/46,XX[7]	aberrant	wild-type	mutated	wild-type	wild-type	wild-type	wild-type	wild-type	wild-type	wild-type	mutated	wild-type	wild-type	wild-type	wild-type	wild-type	wild-type	wild-type	wild-type	wild-type	wild-type	wild-type	wild-type	mutated	mutated	wild-type	wild-type
P747	79.4	2	AML, NOS	AML with minimal differentiation		.	2.4	7.9	42		40.5	46,XY[20]	normal																							wild-type
P748	52.5	1	not classifiable			.	75.84	8.5	19	74		46,XX,der(2)ins(2;8)(p24;q24q24)hsr(8)(q24).ish der(2)(MYC+)[19]/46,XX,8~12dmin.ish dmin(MYC+)[2]	aberrant	wild-type	wild-type	wild-type	wild-type	wild-type	wild-type	wild-type	wild-type		wild-type	wild-type	wild-type	wild-type	wild-type	wild-type	wild-type	wild-type	wild-type	wild-type	wild-type	wild-type		wild-type	wild-type	wild-type	wild-type
P749	69.6	1	NPM1			.	21.5	8.5	116		77	46,XX[20]	normal	wild-type	wild-type	wild-type		wild-type	wild-type	wild-type	wild-type	wild-type	wild-type	mutated	wild-type	wild-type	wild-type	wild-type		wild-type	wild-type	wild-type	wild-type	wild-type		wild-type	wild-type	wild-type	wild-type
P750	77.5	2	NPM1			.	2.1	8.7	56		58	46,XY[20]	normal	wild-type	wild-type	wild-type	wild-type	wild-type	mutated	mutated	wild-type	wild-type	wild-type	wild-type	wild-type	wild-type	wild-type	wild-type	wild-type	wild-type	wild-type	wild-type	wild-type	wild-type	wild-type	wild-type	wild-type	wild-type	wild-type
P751	74.7	2	not classifiable			.	61.7	8	166	20		47,XY,+11[6]/46,XY[16]	aberrant	wild-type	wild-type	wild-type	mutated	wild-type	wild-type	mutated	wild-type	wild-type	wild-type	mutated	wild-type	wild-type	wild-type	wild-type	wild-type	wild-type	wild-type	wild-type	wild-type	wild-type	wild-type	wild-type	wild-type	wild-type	wild-type
P752	78.7	2	AML, NOS	AML with minimal differentiation		.	16.81	7.7	36	55	90.5	46,XY[20]	normal	wild-type	wild-type	wild-type	mutated	wild-type	wild-type	mutated	wild-type	wild-type	wild-type	wild-type	wild-type	wild-type	wild-type	wild-type	wild-type	mutated	wild-type	wild-type	mutated	wild-type	wild-type	wild-type	wild-type	wild-type	wild-type
P753	81.7	1	AML, NOS	AML without maturation		.					83	46,XX[20]	normal
P754	73.8	2	CBFB::MYH11			.	7.6	10.2	23	60		46,XY,t(16;16)(p13;q22)[20]	aberrant	wild-type	mutated	wild-type	wild-type	wild-type	wild-type	wild-type	wild-type	wild-type	wild-type	wild-type	wild-type	wild-type	mutated	wild-type	wild-type	wild-type	wild-type	wild-type	wild-type	wild-type	wild-type	wild-type	wild-type	wild-type	wild-type
P755	65.8	1	CEBPAdm			.					60.5	46,XX[20]	normal	wild-type	wild-type	wild-type	wild-type	wild-type	wild-type	wild-type	wild-type	wild-type	wild-type	wild-type		wild-type	wild-type	mutated	wild-type	mutated	wild-type	wild-type	mutated	wild-type		wild-type	wild-type	wild-type	wild-type
P756	65.6	1	AML, NOS	AML with minimal differentiation		.					74	47,XX,+8[15]/46,XX[5]	aberrant	wild-type	wild-type	wild-type	mutated	wild-type	wild-type	wild-type	wild-type	wild-type	mutated	wild-type	wild-type	wild-type	wild-type	wild-type	wild-type	wild-type	wild-type	wild-type	mutated	wild-type	wild-type	wild-type	wild-type	wild-type	wild-type
P757	86.5	1	NPM1			.	0.9	8.2	105		69.5	46,XX[22]	normal	wild-type	wild-type	wild-type	mutated	wild-type	wild-type	wild-type	wild-type	wild-type	wild-type	mutated	wild-type	wild-type	wild-type	wild-type	wild-type	wild-type	wild-type	wild-type	wild-type	wild-type	wild-type	wild-type	wild-type	wild-type	wild-type
P758	64.8	1	AML, NOS	AML with maturation		.	25.1	9.2	13		23	46,XX[20]	normal						wild-type	wild-type
P759	77.6	1	AML-MRC-C			no	9.8	7.7	26	54	53.5	46,XX,t(3;7;6)(q26;q31;q21),del(5)(q14q34),del(7)(q22q36)[8]/42,X,der(X)t(9;X)(q33;q28),-3,del(5)(q14q34),der(6)t(6;7)(q21;q31),-7,der(7)t(3;7)(q26;q36),der(9)t(9;11)(q22;q22),+der(11)t(7;11)(q31;q13),der(11)t(9;11)(q22;q22)del(9)(q33),-13,-17,-18,der(20)t(17;20)(q21;q12)[9]/48,XX,+1,del(5)(q14q34),+11[2]/46,XX[1]	aberrant	wild-type	wild-type	wild-type	wild-type	wild-type	wild-type	wild-type	wild-type	wild-type	wild-type	wild-type	wild-type	wild-type	wild-type	wild-type		wild-type	wild-type	wild-type	wild-type	wild-type		mutated	wild-type	wild-type	wild-type
P760	77.3	2	AML-MRC-C			no	1.7	12.8	75		32.5	46,XY,der(7)t(3;7)(q26;q22)[3]/46,XY[15]	aberrant	mutated	wild-type	wild-type	wild-type	wild-type	wild-type	wild-type	wild-type	wild-type	wild-type	wild-type	wild-type	wild-type	wild-type	wild-type	wild-type	wild-type	wild-type	wild-type	wild-type		wild-type	wild-type	wild-type	wild-type	wild-type
P761	83.3	2	AML-MRC-C			yes	0.647	6.95	22.9		20	45,XY,-2,der(5)t(2;5)(q11;q13)[4]/45,XY,-2,der(5)t(2;5)(q11;q13),+8,der(8;14)(q10;q10),r(12)(p11q11),+13,der(21;21)(12qter->12q11::21q22->21q10::21q10->21qter)[1]/45,XY,-2,der(5)t(2;5)(q11;q13),+8,der(8;14)(q10;q10),der(9)t(9;11)(q11;q11),der(11)t(9;11)(q11;p14),r(12)(p11q11),+13,der(21;21)(12qter->12q11::21q22->21q10::21q10->21qter)[8]/46,XY[9]	aberrant	wild-type		wild-type	wild-type	wild-type	wild-type	wild-type	wild-type	wild-type	wild-type	wild-type	wild-type	wild-type	wild-type	wild-type	wild-type	wild-type	wild-type	wild-type	wild-type		wild-type	mutated	wild-type	wild-type	wild-type
P762	80.1	2	AML-MRC-C			yes	2.1	8.8	168		33	45,XY,-7[14]/46,XY[7]	aberrant	wild-type	wild-type	wild-type	mutated	wild-type	wild-type	wild-type	wild-type	wild-type	wild-type	mutated	wild-type	wild-type	wild-type	wild-type	wild-type	wild-type	wild-type	wild-type	mutated	wild-type	wild-type	wild-type	wild-type	wild-type	wild-type
P763	68.4	1	AML, NOS	AML with maturation		.	1.72	8.7	160		34	46,XX[20]	normal	mutated	wild-type	wild-type	wild-type	wild-type	wild-type	wild-type	wild-type	wild-type	wild-type	wild-type	wild-type	wild-type	wild-type	wild-type	wild-type	wild-type	wild-type	wild-type	mutated	mutated	wild-type	wild-type	wild-type	wild-type	wild-type
P764	76.5	2	not classifiable			.	26.2	6.4	34	78		47,XY,+8[3]/46,XY[13]	aberrant	mutated	wild-type	wild-type	wild-type	wild-type	wild-type	mutated	wild-type	wild-type	mutated	wild-type	wild-type	wild-type	wild-type	mutated	wild-type	mutated	mutated	wild-type	mutated	wild-type	wild-type	wild-type	wild-type	wild-type	wild-type
P765	84.8	1	AML-MRC-C			no					71	45,X,inv(X)(p22q11),der(2)t(2;17)(q21;q11),der(4;9)(p10;q10)t(9;18)(q12;q11)t(2;18)(q31;q23),-5,der(7)t(7;13)(q11;q21),+8,+11,der(13)t(4;13)(q28;q21),-17,der(18)t(7;18)(q22;q11)t(7;9)(q36;?q31)[16]/46,XX[4]	aberrant	wild-type	wild-type	wild-type	wild-type	wild-type	wild-type	wild-type	wild-type	wild-type	wild-type	wild-type	wild-type	wild-type	wild-type	mutated	mutated	mutated	wild-type	wild-type	wild-type	wild-type		mutated	wild-type	wild-type	wild-type
P766	71.1	2	PML::RARA			.	128	10	22	84		46,XY,t(15;17)(q24;q21)[21]	aberrant
P767	80.5	2	AML, NOS	AML with maturation		.					23	46,XY.ish del(21)(q22q22)(5'RUNX1-)[18]/46,XY[2]	aberrant
P768	72.2	1	other rare rearrangements	other MECOM	MRC-C	.	3.6				46.5	46,XX,del(5)(q14q34)[4]/46,XX,t(3;6)(q26;q26),del(5)(q14q34)[6]/46,XX,+1,t(3;6)(q26;q26),del(5)(q14q34),der(17;21)(q10;q10)[12]/45,XX,t(3;6)(q26;q26),del(5)(q14q34),der(11)t(11;17)(p11;q12),t(13;20)(q12;q13),-17[5]	aberrant	wild-type	wild-type	wild-type	wild-type	wild-type	wild-type	wild-type	wild-type	wild-type	wild-type	wild-type	wild-type	wild-type	wild-type	mutated		wild-type	wild-type	wild-type	wild-type		wild-type	mutated	wild-type	wild-type
P769	50.2	1	NPM1			.	55.25	8.1	39		25.5	46,XX[20]	normal
P770	79.1	2	AML, NOS	AML with maturation		.	2.5	8.7	27		25	46,XY[20]	normal
P771	77.3	2	AML, NOS	AML without maturation		.	1.8	10.6	120		59	46,XY[20]	normal	wild-type	mutated	wild-type	mutated	wild-type	wild-type	wild-type	wild-type	wild-type	wild-type	mutated		wild-type	wild-type	wild-type	wild-type	wild-type	wild-type	wild-type	wild-type		wild-type	wild-type	wild-type	wild-type	wild-type
P772	88.4	1	AML, NOS	AML without maturation		.	1.94	6.6	12		48	47,XX,+8[7]/46,XX[13]	aberrant
P773	86.6	2	AML, NOS	AML without maturation		.	9.4	8.2	279		65	46,XY[20]	normal
P774	61.6	2	AML, NOS	AML without maturation		.	18.73	9.3	9		88	46,XY[20]	normal	wild-type	wild-type	wild-type	mutated	wild-type	wild-type	wild-type	wild-type	wild-type	wild-type	mutated	wild-type	wild-type	wild-type	wild-type		wild-type	wild-type	wild-type	mutated			wild-type	wild-type	wild-type	wild-type
P775	64.3	1	PML::RARA			.	0.47	11.2	65		65	46,XX,t(15;17)(q24;q21)[17]/46,XX[3]	aberrant
P776	77.4	1	not classifiable			.	10.51	10.3	58	22		47,XX,+8[4]/46,XX[16]	aberrant
P777	88.6	1	PML::RARA			.					79.5	46,XX,der(15)t(15;17)(q24;q21),ider(17)(q10)t(15;17)(q24;q21)[14]/46,XX[6]	aberrant
P778	68.3	1	AML, NOS	AML with maturation		.	1.97	12.6	167		40	46,XX[20]	normal	wild-type	wild-type	wild-type	mutated	wild-type	wild-type	wild-type	wild-type	wild-type	mutated	wild-type	wild-type	wild-type	wild-type	wild-type		wild-type	wild-type	wild-type	wild-type	wild-type	wild-type	wild-type	wild-type	wild-type	wild-type
P779	64.6	2	CBFB::MYH11			.	49.1	10.5	24	72		46,XY,inv(16)(p13q22)[19]/46,XY[3]	aberrant
P780	56.3	2	AML-MRC-C			no	2.4	11.8	46		22	46,XY,+1,der(1;7)(q10;p10)[3]/46,XY[18]	aberrant	wild-type	wild-type	wild-type	wild-type	wild-type	wild-type	wild-type	wild-type	wild-type	wild-type	mutated	wild-type	wild-type	wild-type	wild-type	wild-type	wild-type	wild-type	wild-type	wild-type	wild-type	wild-type	wild-type	wild-type	wild-type	wild-type
P781	56.3	1	not classifiable			.	23	10	172		42	46,XX[20]	normal	mutated	wild-type	wild-type	wild-type	wild-type	wild-type	mutated	wild-type	wild-type	wild-type	wild-type	wild-type	wild-type	wild-type	wild-type	wild-type		wild-type	wild-type	wild-type	wild-type	wild-type	wild-type	wild-type	mutated	wild-type
P782	67.8	1	CBFB::MYH11			.	2	9.8	168		29	46,XX,inv(16)(p13q22)[16]/46,XX,del(5)(q14q34),del(9)(q21q34)[3]/46,XX[3]	aberrant	wild-type	wild-type	wild-type	wild-type	wild-type	wild-type	wild-type	wild-type	wild-type	wild-type	wild-type	wild-type	wild-type	mutated	wild-type	mutated	wild-type	wild-type	wild-type	wild-type	wild-type	wild-type	wild-type	wild-type	wild-type	wild-type
P783	80.8	1	AML, NOS	AML with maturation		.	0.5	7.8	11		20.5	47,XX,+8[2]/46,XX[1]	aberrant
P784	68.2	1	AML, NOS	AML with maturation		.					29	46,XX[20]	normal
P785	74.8	2	AML-MRC-C			no	19.8	7.1	145		23.5	54,XY,+X,-5,+8,+9,+11,der(12)(5pter->5p11::5q32->5q35::12p11->12qter),+13,+19,+20,+22,+i(22)(q10)[21]	aberrant	wild-type	wild-type	wild-type	mutated	wild-type	wild-type	wild-type	wild-type	wild-type	wild-type	wild-type	wild-type	wild-type	wild-type	wild-type	wild-type	wild-type	wild-type	wild-type	wild-type	wild-type	wild-type	mutated	wild-type	wild-type	wild-type
P786	75	2	AML, NOS	AML with maturation		.	1.3	7.7	51	1	43.5	46,XY[24]	normal	wild-type	wild-type	wild-type	wild-type	mutated	wild-type	wild-type	wild-type		wild-type	wild-type	wild-type	wild-type	wild-type	wild-type	wild-type	wild-type	wild-type	wild-type	wild-type	wild-type	wild-type	wild-type	wild-type	wild-type	wild-type
P787	68.8	2	AML, NOS	AML with maturation		.	2.62		125	1	21.5	46,XY[20]	normal	wild-type	wild-type	wild-type	wild-type	wild-type	wild-type	wild-type	mutated	wild-type	wild-type	wild-type	wild-type	wild-type	wild-type	wild-type	wild-type	wild-type	wild-type	wild-type	wild-type	wild-type	wild-type	wild-type	wild-type	wild-type	wild-type
P788	57.7	2	AML, NOS	AML without maturation		.	0.9	12.7	176		74	46,XY[20]	normal	wild-type	wild-type	wild-type	mutated	wild-type	wild-type	wild-type	wild-type	wild-type	mutated	wild-type	wild-type	wild-type	wild-type	mutated	wild-type	wild-type	wild-type	wild-type	wild-type	wild-type	wild-type	wild-type	wild-type	wild-type	wild-type
P789	89.8	2	AML, NOS	AML with maturation		.				2	25.5	45,X,-Y[19]/46,XY[1]	aberrant	wild-type	wild-type	wild-type	wild-type	wild-type	wild-type	wild-type	wild-type	wild-type	wild-type	wild-type	wild-type	wild-type	wild-type	wild-type	wild-type	mutated	wild-type	wild-type	wild-type	wild-type	wild-type	wild-type	wild-type	wild-type	wild-type
P790	31.8	1	PML::RARA			.	0.7	9.5	82	49		46,XX,t(15;17;15;17)(q24;q11;q14;q21)[20]	aberrant
P791	78.5	1	other rare rearrangements	other KMT2A	NOS	.	4.6			68		46,XX,der(10)(11qter->11q23::11q11->11q23::10p12->10qter),der(11)t(10;11)(p12;q11)[21]	aberrant						wild-type	wild-type
P792	43.8	1	PML::RARA			.	85	10	16	96		46,XX.ish ins(15;17)(q24;q21q21)(PML+,RARA+;PML-,RARA+)[20]	aberrant
P793	74.4	2	AML, NOS	AML with maturation		.	71.7	7.9	137		50	46,XY[20]	normal	wild-type	wild-type	wild-type		wild-type	wild-type	mutated	wild-type	wild-type	wild-type	wild-type	wild-type	wild-type	wild-type	wild-type	wild-type	mutated	wild-type	mutated	wild-type	wild-type	wild-type	wild-type	wild-type	wild-type	wild-type
P794	81.8	1	AML-MRC-C			no					51.5	45,XX,der(4)t(4;5)(q34;q13)t(5;22)(q13;q11),der(5;10)(?8qter->?8q24::10p12->10p10::5q10->5q13::4q34->4q35::5q35->5qter),+8,-22[14]/46,XX[8]	aberrant	wild-type	wild-type	wild-type	wild-type	wild-type	wild-type	wild-type	mutated	wild-type	wild-type	wild-type	wild-type	wild-type	wild-type	wild-type	wild-type	wild-type	wild-type	wild-type	wild-type	wild-type		mutated	wild-type	wild-type	wild-type
P795	75.3	2	AML, NOS	AML with maturation		.	1.4	10.5	75	11	22	46,XY[20]	normal	wild-type	wild-type	wild-type	mutated	wild-type	wild-type	wild-type	wild-type	wild-type	wild-type	mutated	wild-type	wild-type	wild-type	wild-type	wild-type	wild-type	wild-type	wild-type	mutated	wild-type	wild-type	wild-type	wild-type	wild-type	wild-type
P796	28.3	2	NPM1			.	51.6	10.4	63	44	59.5	46,XY[20]	normal	wild-type	wild-type	wild-type	mutated	wild-type	wild-type	mutated	wild-type	wild-type	wild-type	wild-type	wild-type	wild-type	wild-type	wild-type	wild-type	wild-type	wild-type	wild-type	wild-type	wild-type	wild-type	wild-type	wild-type	wild-type	wild-type
P797	76.7	2	not classifiable			.	50	6	60	54		46,XY[20]	normal	mutated	wild-type	wild-type	wild-type	mutated	mutated	wild-type	wild-type	wild-type	wild-type	wild-type	wild-type	wild-type	wild-type	mutated	wild-type	mutated	wild-type	wild-type	wild-type	mutated	mutated	wild-type	wild-type	wild-type	wild-type
P798	76.8	1	AML, NOS	AML with maturation		.	1	7.8	100		31.5	46,XX[20]	normal
P799	78.9	1	AML, NOS	AML with maturation		.	35.7	9.9			46.5	46,XX,inv(11)(p15q?24)[20]	aberrant	wild-type		wild-type	mutated	wild-type	wild-type	wild-type	wild-type	wild-type	wild-type	mutated	wild-type	wild-type	wild-type	wild-type	wild-type	wild-type	wild-type	wild-type	wild-type	wild-type	wild-type	wild-type	mutated	wild-type	wild-type
P800	66.1	1	NPM1			.	2.32	11.9	159		33	46,XX[20]	normal	wild-type	wild-type	wild-type		wild-type	wild-type	wild-type	wild-type	wild-type	wild-type	wild-type	wild-type	wild-type	wild-type	mutated	wild-type	wild-type	wild-type	wild-type	wild-type	wild-type	wild-type	wild-type	wild-type	wild-type	wild-type
P801	19.5	2	AML-MRC-C			no					91.5	47,Y,del(X)(p11p22),der(3)t(3;15)(p21;q21),+8[10]/46,XY[2]	aberrant	wild-type	wild-type	wild-type	wild-type	wild-type	wild-type	wild-type	wild-type	wild-type	wild-type	mutated	wild-type	wild-type	wild-type	mutated	wild-type	wild-type	wild-type	wild-type	wild-type		wild-type	wild-type	wild-type	wild-type	wild-type
P802	73.5	2	AML-MRC-C			no					85	46,XY,der(5)t(5;7)(p15;p21)t(5;7)(q14;q32),r(7)(p11q11)[2]	aberrant	wild-type	wild-type	wild-type	mutated	wild-type	wild-type	wild-type	wild-type	wild-type	wild-type	wild-type	wild-type	wild-type	wild-type	wild-type	wild-type	wild-type	wild-type	wild-type	wild-type	wild-type		mutated	wild-type	wild-type	wild-type
P803	62.6	1	NPM1			.	184.32	10	205	42	85	46,XX[20]	normal	wild-type	wild-type	wild-type	mutated	wild-type	wild-type	mutated	wild-type	wild-type	mutated	wild-type	wild-type	wild-type	wild-type	wild-type	wild-type	wild-type	wild-type	wild-type	wild-type	wild-type			wild-type	wild-type	wild-type
P804	76.3	1	NPM1			.	1.16	10.7	205		23	46,XX[15]	normal	wild-type	wild-type	wild-type	wild-type	wild-type	wild-type	wild-type	wild-type	wild-type	wild-type	mutated	wild-type	wild-type	wild-type	wild-type	wild-type	wild-type	wild-type	wild-type	wild-type	wild-type	wild-type	wild-type	wild-type	wild-type	wild-type
P805	76.2	1	AML-MRC-C			no	2.4	10.6	160	1	33	46,XX,del(7)(q21q32)[1]/46,XX[21]	aberrant
P806	90.5	1	AML, NOS	AML with maturation		.	5.21	8.3	34		21.5	46,XX[20]	normal
P807	81.5	1	not classifiable			.	21.75	7.8	23	89		46,XX[20]	normal	mutated	mutated	wild-type	wild-type	wild-type	wild-type	wild-type	wild-type	wild-type	wild-type	mutated	wild-type	wild-type	wild-type	wild-type	wild-type	wild-type	wild-type	wild-type	mutated	mutated	wild-type	wild-type	wild-type	wild-type	wild-type
P808	68.5	1	AML-MRC-C			no	41.29	9	144	24		45,XX,del(3)(q11q26),-7,del(12)(p11p13),r(18)(p11q22)[18]/46,XX[2]	aberrant	wild-type	wild-type	wild-type	mutated	mutated	wild-type	wild-type	wild-type	wild-type	wild-type	wild-type	wild-type	wild-type	wild-type	mutated		wild-type	wild-type	wild-type	wild-type	wild-type		wild-type	wild-type	wild-type	wild-type
P809	69.2	2	not classifiable			.	5.7	8	86		36	46,XY[20]	normal
P810	66.8	2	CEBPAdm			.	4	8.3	33		26	46,XY[20]	normal	mutated	wild-type	wild-type	wild-type	mutated	wild-type	wild-type	wild-type	wild-type	wild-type	mutated	wild-type	wild-type	wild-type	wild-type	wild-type	wild-type	wild-type	wild-type	wild-type	mutated	wild-type	wild-type	wild-type	wild-type	wild-type
P811	36.6	1	NPM1			.	3.94	10.6	46	1	43.5	46,XX[20]	normal	wild-type	wild-type	mutated	wild-type	wild-type	wild-type	wild-type	wild-type	wild-type	wild-type	wild-type	wild-type	wild-type	wild-type	wild-type	wild-type	wild-type	wild-type	wild-type	wild-type	wild-type		wild-type	wild-type	wild-type	wild-type
P812	81.3	2	AML-MRC-C			no	2	7	59		29	47,XY,+X[20]/47,XY,+X,del(17)(p12p13)[2]	aberrant	wild-type	mutated	wild-type	wild-type	wild-type	wild-type	wild-type	wild-type	wild-type	wild-type	wild-type	wild-type	wild-type	wild-type	wild-type	wild-type	wild-type	wild-type	wild-type	wild-type	wild-type	mutated	wild-type	mutated	wild-type	wild-type
P813	82.2	2	AML, NOS	AML with maturation		.				30	55	47,XY,+8[18]/46,XY[2]	aberrant	wild-type	mutated	wild-type	wild-type	wild-type	wild-type	wild-type	wild-type	wild-type	wild-type	wild-type	wild-type	wild-type	wild-type	wild-type	wild-type	mutated	wild-type	wild-type	mutated	mutated		wild-type	wild-type	wild-type	wild-type
P814	41.7	1	NPM1			.					95	46,XX[21]	normal	wild-type	wild-type	wild-type	mutated	wild-type	wild-type	mutated	wild-type	wild-type	wild-type	wild-type	wild-type	wild-type	wild-type	wild-type	wild-type	wild-type	wild-type	wild-type	wild-type	wild-type		wild-type	wild-type	wild-type	wild-type
P815	62.6	1	NPM1			.	7.27	12.6	286	1	49	47,XX,+8[2]/46,XX[20]	aberrant	wild-type	wild-type	wild-type	wild-type	wild-type	wild-type	wild-type	wild-type	wild-type	wild-type	wild-type	wild-type	wild-type	wild-type	wild-type	wild-type	wild-type	wild-type	wild-type	wild-type	wild-type	wild-type	wild-type	wild-type	wild-type	wild-type
P816	68.7	2	NPM1			.					86.5	46,XY[20]	normal	wild-type	wild-type	wild-type	wild-type	wild-type	wild-type	mutated	wild-type	wild-type	wild-type	wild-type	wild-type	wild-type	wild-type	wild-type	wild-type	wild-type	wild-type	wild-type	wild-type	wild-type	wild-type	wild-type	wild-type	wild-type	wild-type
P817	83.9	2	NPM1			.				34	75.5	46,XY[20]	normal	wild-type	wild-type	wild-type	wild-type	wild-type	wild-type	mutated	wild-type	wild-type	wild-type	wild-type	wild-type	wild-type	wild-type	wild-type	wild-type	wild-type	wild-type	wild-type	wild-type	mutated		wild-type	wild-type		wild-type
P818	70.6	2	NPM1			.	145.5			99		46,XY[11]	normal	wild-type	wild-type	wild-type	wild-type	wild-type	wild-type	wild-type	wild-type	wild-type	wild-type	wild-type		wild-type	wild-type	wild-type	wild-type	wild-type	wild-type	wild-type	wild-type	wild-type		wild-type	wild-type	wild-type	wild-type
P819	84.3	2	AML-MRC-MLD			yes	13	12.1	70		23.5	47,XY,+8[9]/46,XY[12]	aberrant	mutated	wild-type	wild-type	wild-type	wild-type	wild-type	wild-type	wild-type	wild-type	wild-type	wild-type	wild-type	wild-type	wild-type	mutated	wild-type	wild-type	wild-type	wild-type	mutated	wild-type			wild-type	wild-type	wild-type
P820	87.4	2	NPM1			.	2.81	8.4	108	1	24.5	46,XY[20]	normal	wild-type	wild-type	wild-type	mutated	wild-type	wild-type	wild-type	wild-type	wild-type	wild-type	wild-type	wild-type	wild-type	wild-type	wild-type	wild-type	wild-type	wild-type	wild-type	wild-type	wild-type	wild-type	wild-type	wild-type		wild-type
P821	65.4	1	AML, NOS	AML with minimal differentiation		.	5	11.3	43		85	47,XX,+13[9]/46,XX[11]	aberrant	wild-type	mutated	wild-type	mutated	wild-type	wild-type	wild-type	wild-type	wild-type	wild-type	wild-type	wild-type	wild-type	wild-type	wild-type		mutated	wild-type	wild-type	mutated	wild-type		wild-type	wild-type	wild-type	wild-type
P822	29.6	2	BCR::ABL1			.					78	45,XY,-7,t(9;22)(q34;q11)[19]/46,XY[1]	aberrant
P823	72.4	1	AML, NOS	AML with maturation		.					20	46,XX[20]	normal	mutated	wild-type	wild-type	wild-type	wild-type	wild-type	wild-type	wild-type	wild-type	wild-type	mutated	wild-type	wild-type	wild-type	wild-type	wild-type	wild-type	wild-type	wild-type	wild-type	wild-type	wild-type	wild-type	wild-type	wild-type	wild-type
P824	70.3	1	AML-MRC-MLD			yes					28	46,XX[20]	normal	wild-type	wild-type	wild-type	wild-type	wild-type	wild-type	wild-type	wild-type	wild-type	wild-type	wild-type	wild-type	wild-type	wild-type	wild-type	wild-type	mutated	wild-type	wild-type	wild-type	wild-type	wild-type	wild-type	wild-type	mutated	wild-type
P825	79	2	AML-MRC-C			no					60.5	43,X,-Y,del(1)(q43q44),-5,r(7)(p11q11),der(9)t(7;9)(q31;q32),der(12;22)(22pter->22q12::12p13->12q23::?1q43->?1qter),r(17)(p11q11),der(19)(pter->19q11::5?q34->5q35::19q11->19q13::17q11->17qter)[18]/50,XY,der(5)t(5;17)(q13;q11),der(7)t(5;7)(q35;q11),+10,+11,dup(13)(q31q34),der(16)t(16;22)(p11;q11),r(17)(p11q11),+18,+18[3]/46,XY[1]	aberrant
P826	64.6	2	AML, NOS	AML without maturation		.	124	7.8	170		82	46,XY[15]	normal	wild-type	mutated	wild-type	mutated	wild-type	wild-type	wild-type	wild-type	wild-type	wild-type	mutated	wild-type	wild-type	wild-type	wild-type	wild-type	wild-type	wild-type	wild-type	mutated	wild-type	wild-type	wild-type	mutated	wild-type	wild-type
P827	76.9	1	CEBPAdm			.	29.34	11.1	97		58.5	47,XX,+8[6]/46,XX[15]	aberrant	mutated	wild-type	wild-type	wild-type	wild-type	wild-type	wild-type	wild-type	wild-type	wild-type	mutated	wild-type	wild-type	wild-type	wild-type	wild-type	mutated	wild-type	wild-type	mutated		wild-type	wild-type	wild-type	wild-type	wild-type
P828	61	1	PML::RARA			.	1.5	10.2	111	0	2	46,XX,der(15)t(15;17)(q24;q21),ider(17)(q10)t(15;17)(q24;q21)[2]/46,XX[19]	aberrant
P829	79.8	1	AML, NOS	AML with maturation		.	3.1	8.3	102		35	46,XX[20]	normal						wild-type	wild-type
P830	63.1	2	AML, NOS	AML with maturation		.	1.94	7.5	86		25	46,XY[20]	normal						wild-type	wild-type
P831	80.8	1	AML-MRC-C			no	1.2	9.8	104		32	46,XX,del(5)(q14q34)[14]/46,XX[6]	aberrant	wild-type	wild-type	wild-type	wild-type	wild-type	wild-type	wild-type	wild-type	wild-type	mutated	mutated	wild-type	wild-type	wild-type	wild-type	wild-type	wild-type	wild-type	wild-type	wild-type	wild-type	mutated	wild-type	wild-type	wild-type	wild-type
P832	56.6	2	other rare rearrangements	other MECOM	NOS	.				1	39	46,XY,t(3;12)(q26;p13)[16]/46,XY[4]	aberrant	wild-type	wild-type	wild-type	wild-type	wild-type	wild-type	wild-type	wild-type	wild-type	wild-type	wild-type	wild-type	wild-type	wild-type	wild-type	wild-type	wild-type	wild-type	mutated	wild-type	wild-type	wild-type	wild-type	wild-type	wild-type	mutated
P833	65	2	AML-MRC-MLD			yes					23	46,XY[20]	normal	wild-type	wild-type	wild-type	wild-type	wild-type	wild-type	wild-type	wild-type	wild-type	wild-type	wild-type	wild-type	wild-type	wild-type	wild-type	wild-type	mutated	wild-type	wild-type	mutated	wild-type	wild-type	wild-type	wild-type	wild-type	wild-type
P834	73.9	1	NPM1			.	93.77	9.7	130	31		46,XX[20]	normal	wild-type	wild-type	wild-type	mutated	wild-type	wild-type	mutated	wild-type	wild-type	wild-type	wild-type	wild-type	wild-type	wild-type	wild-type	wild-type	wild-type	wild-type	wild-type	wild-type	wild-type	wild-type	wild-type	wild-type	wild-type	wild-type
P835	48.2	1	RUNX1::RUNX1T1			.	4.05	14	125		73	46,XX,t(8;21)(q22;q22)[16]/46,XX,t(8;21)(q22;q22).ish del(17)(q11q11)(NF1-)[2]/46,XX[4]	aberrant	wild-type	wild-type	wild-type	wild-type	wild-type	wild-type	wild-type	wild-type	wild-type	wild-type	wild-type	wild-type	wild-type	wild-type	wild-type	wild-type	wild-type	wild-type	wild-type	wild-type	wild-type	wild-type	wild-type	wild-type	wild-type	wild-type
P836	64.9	2	AML, NOS	AML with maturation		.	1.4	9.2	53		42.5	46,XY[20]	normal	wild-type	wild-type	wild-type	mutated	wild-type	wild-type	wild-type	wild-type	wild-type	wild-type	wild-type	wild-type	wild-type	wild-type	mutated	wild-type	wild-type	mutated	wild-type	mutated	wild-type	mutated	wild-type	wild-type	wild-type	wild-type
P837	63	1	AML-MRC-C			no	1.4	10.3	79		39	42,XX,der(1)(1pter->1q42::22q11->22q13::hsr::22q11->22q13::9q22->9q34),der(2)t(2;17)(q37;q12),del(3)(p11p26),-5,der(6)t(1;6)(p34;p22),der(6)t(6;20)(q11;?q11),del(9)(q22q34),-16,der(17)r(2;17)(q37q37;p11q11),der(17)(5pter->5p11::17p12->17q11::6q21->6qter),-18,der(20)t(17;20)(?q11;q11),der(20)t(20;22)(?q11;q11)dup(22)(q11q13),-22[20]/46,XX[3]	aberrant	wild-type	wild-type	wild-type	wild-type	wild-type	wild-type	wild-type	wild-type	wild-type	wild-type	wild-type	wild-type	wild-type	wild-type	wild-type	wild-type	wild-type	wild-type	wild-type	wild-type	wild-type	wild-type	mutated	wild-type	wild-type	wild-type
P838	78.3	1	AML-MRC-C			no	1.8	10.2	29	1	29.5	45,XX,del(5)(q14q34),-7,del(17)(p13p13),del(20)(q11q13)[6]/47,XX,del(5)(q14q34),+10,del(17)(p13p13),del(20)(q11q13)[4]/46,XX[11]	aberrant	wild-type	wild-type	wild-type	wild-type	wild-type	wild-type	wild-type	wild-type	wild-type	wild-type	wild-type	wild-type	wild-type	wild-type	wild-type	wild-type	wild-type	wild-type	mutated	wild-type	wild-type	wild-type	mutated	wild-type	wild-type	wild-type
P839	57.3	2	other rare rearrangements	other KMT2A	NOS	.	4.2	11.27	15		79	46,XY,t(6;11)(q27;q23)[18]/46,XY[3]	aberrant
P840	87.3	1	NPM1			.	92.13	8.7	209	70		46,XX[20]	normal	wild-type	wild-type	wild-type	mutated	wild-type	wild-type	wild-type	wild-type	wild-type	mutated	wild-type	wild-type	wild-type	wild-type	wild-type	wild-type	wild-type		wild-type	wild-type	wild-type		wild-type	wild-type	wild-type	wild-type
P841	68.3	1	AML, NOS	AML with maturation		.	1.4	11.4	96		31	46,XX[22]	normal	wild-type	wild-type	mutated	wild-type	wild-type	wild-type	wild-type	wild-type	wild-type	wild-type	wild-type	wild-type	wild-type	wild-type	wild-type	wild-type	wild-type	wild-type	wild-type	wild-type	wild-type	wild-type	wild-type	wild-type	wild-type	wild-type
P842	78.3	1	AML-MRC-C			yes	5.7	7.2	332		21.5	46,XX,del(5)(q21q34)[17]/46,XX[3]	aberrant	wild-type	wild-type	wild-type	wild-type	wild-type	wild-type	wild-type	wild-type	wild-type	wild-type	wild-type	wild-type	wild-type	wild-type	wild-type	wild-type	mutated	wild-type	mutated	wild-type	wild-type	wild-type	wild-type	wild-type	wild-type	wild-type
P843	69.2	1	NPM1			.	113			95	95.5	46,XX[20]	normal	wild-type	wild-type	wild-type	wild-type	wild-type	wild-type	mutated	wild-type	wild-type	wild-type	wild-type	wild-type	wild-type	wild-type	wild-type	wild-type	wild-type	wild-type	wild-type	wild-type	wild-type	mutated	wild-type	wild-type	wild-type	wild-type
P844	82.3	2	AML-MRC-C			no	1	7.3	37		35	45,XY,der(1)del(1)(q25q44)t(1;12)(p11;q21),der(1)del(1)(p21p36)t(1;2)(q32;q31),der(2)t(1;2)(q32;q31),der(3)t(1;3)(p21;q29),der(4)t(1;4)(q25;q35),del(5)(q13q35),der(7)t(7;12)(q22;p13),-12,der(18)ins(18;12)(q11;q11q21)[4]/45,idem,der(8)t(8;8)(p11;q11)[3]/46,XY[13]	aberrant
P845	88.6	1	AML-MRC-C			yes					26.5	46,XX,del(5)(q14q34)[18]/46,XX[2]	aberrant	wild-type	wild-type	wild-type	mutated	wild-type	wild-type	wild-type	wild-type	wild-type	wild-type	wild-type	wild-type	wild-type	wild-type	wild-type	wild-type	wild-type	wild-type	wild-type	wild-type	wild-type	wild-type	mutated	wild-type	wild-type	wild-type
P846	74.9	1	NPM1			.	50			28		46,XX[20]	normal						wild-type	wild-type			wild-type	wild-type
P847	88.9	1	not classifiable			.	60.31			41		46,XX[20]	normal	wild-type	mutated	wild-type	wild-type	wild-type	wild-type	wild-type	wild-type	wild-type	wild-type	wild-type		wild-type	wild-type	mutated	wild-type	mutated	wild-type	wild-type	wild-type	wild-type		wild-type	mutated	wild-type	wild-type
P848	26.8	1	PML::RARA			.	0.55	9.3	41	5		46,XX,t(15;17)(q24;q21)[4]	aberrant
P849	62.3	1	DEK::NUP214			.	48.6	7.2	84		23	46,XX,t(6;9)(p22;q34)[18]/46,XX[2]	aberrant	wild-type	wild-type	wild-type	wild-type	wild-type	wild-type	mutated	wild-type	wild-type	wild-type	wild-type	wild-type	wild-type	wild-type	wild-type	wild-type	wild-type	wild-type	wild-type	wild-type	wild-type	wild-type	wild-type	wild-type	wild-type	wild-type
P850	81.5	2	CEBPAdm			.	1.8	7.4	212		62.5	46,XY[20]	normal	mutated	wild-type	wild-type	wild-type	wild-type	wild-type	wild-type	wild-type	wild-type	wild-type	wild-type	wild-type	wild-type	wild-type	wild-type	wild-type	wild-type	wild-type	wild-type	mutated	mutated		wild-type	wild-type	wild-type	wild-type
P851	35.9	2	CBFB::MYH11			.	61.81			75		47,XY,del(6)(q14q22),del(7)(q31q36),+8,inv(16)(p13q22).ish inv(16)(p13)(MYH11+,CBFB+)(q22)(MYH11-,CBFB-)[11]/48,XY,+6,r(7)(p21q21),inv(16)(p13q22),+22.ish inv(16)(p13)(MYH11+,CBFB+)(q22)(MYH11-,CBFB-)[9]/45,XY,del(2)(q32q37),del(7)(q31q36),der(8;17)(17pter->17p13::17q12->17q25::8p23->8q24::17p13->17q23::8q22->8qter),inv(16)(p13q22).ish inv(16)(p13)(MYH11+,CBFB+)(q22)(MYH11-,CBFB-)[2]/46,XY[2]	aberrant	wild-type	wild-type	wild-type	wild-type	wild-type	wild-type	mutated	wild-type	wild-type	wild-type	mutated	wild-type	wild-type	wild-type	mutated	wild-type	wild-type	wild-type	wild-type	wild-type	wild-type	wild-type	wild-type	wild-type	wild-type	wild-type
P852	87	1	AML, NOS	AML with maturation		.	68.9	11.3	117		47.5	46,XX[21]	normal	mutated	wild-type	wild-type	wild-type	wild-type	wild-type	wild-type	wild-type	wild-type	wild-type	wild-type	wild-type	wild-type	wild-type	wild-type	wild-type	wild-type	wild-type	wild-type	wild-type	wild-type		wild-type	wild-type	wild-type	wild-type
P853	70.8	2	AML, NOS	AML with maturation		.					41	46,XY[20]	normal	wild-type	wild-type	wild-type	wild-type	wild-type	wild-type	wild-type	wild-type	wild-type	wild-type	wild-type	wild-type	wild-type	wild-type	wild-type	wild-type	wild-type	wild-type	wild-type	wild-type	wild-type	wild-type	wild-type	wild-type	wild-type	wild-type
P854	64.5	1	NPM1			.	2.23	10	164		65.5	46,XX[20]	normal	wild-type	wild-type	wild-type	mutated	wild-type	wild-type	mutated	wild-type	wild-type	wild-type	wild-type	wild-type	wild-type	wild-type	wild-type		wild-type	wild-type	wild-type	wild-type	wild-type	wild-type	wild-type	wild-type	wild-type	wild-type
P855	90.8	2	AML-MRC-C			no	1.44	7.2	20		34.5	46,XY,der(2;7)t(2;7)(q37;p11)del(7)(q21q36),der(4)(4pter->4q22::12q14->12q22::8?q21->8?q23::12q22->12qter),der(5)t(5;6)(q11;q22),der(6;7)t(6;7)(q11;q11)t(5;7)(q34;p15),+7,+8,+der(8)t(4;8)(q22;p11),der(8;12)t(8;12)(q13;p11)del(12)(q14q24)[14]/46,XY,der(2;7)t(2;7)(q37;p11)del(7)(q21q36),der(4)(4pter->4q22::12q14->12q22::8?q21->8?q23::12q22->12qter),der(6;7)t(6;7)(q11;q11)t(5;7)(q34;p15),+7,+8,+der(…	aberrant
P856	89.1	1	AML, NOS	Acute myelomonocytic leukaemia		.					57	47,XX,+8[21]/46,XX[1]	aberrant	mutated	wild-type	wild-type	wild-type	wild-type	wild-type	mutated	wild-type	wild-type	wild-type	wild-type	wild-type	wild-type	wild-type	wild-type	wild-type	wild-type	wild-type	wild-type	mutated	mutated		wild-type	wild-type	wild-type	wild-type
P857	82.2	2	AML, NOS	Acute myelomonocytic leukaemia		.	73	5.3			76	46,XY[20]	normal	wild-type	wild-type	wild-type	mutated	wild-type	wild-type	mutated	wild-type	wild-type	wild-type	wild-type	wild-type	wild-type	wild-type	wild-type	wild-type		wild-type	mutated	wild-type	wild-type	mutated	wild-type	wild-type	wild-type	wild-type
P858	29.8	1	AML, NOS	Acute myelomonocytic leukaemia		.	68.1	10.7	16	68	67.5	46,XX[20]	normal	wild-type	wild-type	wild-type	wild-type	wild-type	mutated	wild-type	wild-type	wild-type	wild-type	wild-type	wild-type	wild-type	wild-type	wild-type	mutated	wild-type	wild-type	wild-type	wild-type	wild-type	mutated	wild-type	wild-type	wild-type	wild-type
P859	77.3	1	other rare rearrangements	RUNX1	NOS	.					90	46,XX,t(12;21)(q24;q22)[21]	aberrant	wild-type	wild-type	wild-type	wild-type	wild-type	wild-type	wild-type	wild-type	wild-type	wild-type	mutated	wild-type	wild-type	wild-type	wild-type	wild-type	wild-type	wild-type	wild-type	mutated		wild-type	wild-type	wild-type	wild-type	wild-type
P860	57.1	1	other rare rearrangements	other MECOM	MRC-C	.	3.7	7.6	218		30	46,XX,t(3;6)(q26;q25),der(7)t(1;7)(q31;q35)[9]/46,XX,t(3;6)(q26;q25),del(11)(q13q24)[4]/46,XX[7]	aberrant	wild-type	mutated	wild-type	wild-type	wild-type	wild-type	wild-type	wild-type	mutated	wild-type	wild-type	wild-type	wild-type	wild-type	wild-type	mutated	mutated	wild-type	mutated	wild-type	wild-type	wild-type	wild-type	wild-type	wild-type	wild-type
P861	81.8	2	AML, NOS	AML with maturation		.	1.8	8.3	68		37.5	46,XY[20]	normal
P862	65.6	2	PML::RARA			.	8.87	12.4	51		94	46,XY,t(15;17)(q24;q21)[15]/46,XY[5]	aberrant
P863	69.6	1	AML-MRC-C			no	1.7	6.9	69		31	46,XX,der(4)ins(4;5)(q26;q13q14)t(4;5)(q35;q15)t(5;12)(q15;p13),der(5)del(5)(p11p15)del(5)(q13q35),der(12)t(5;12)(p15;p11),der(19)t(5;19)(q32;q13)[2]/45,XX,der(4)ins(4;5)(q26;q13q14)t(4;5)(q35;q15)t(5;12)(q15;p13),dic(5;12)(q12;p12),der(19)t(5;19)(q32;q13)[8]/44,X,dic(X;12)(p11;q11),der(3)t(X;3)(p11;q28),der(4)ins(4;5)(q26;q13q14)t(4;5)(q35;q15)t(5;12)(q15;p13),dic(5;12)(q12;p12),der(19)t(5;19)(q…	aberrant	wild-type	wild-type	wild-type	mutated	wild-type	wild-type	wild-type	wild-type	wild-type	wild-type	wild-type	wild-type	wild-type	wild-type	wild-type	wild-type		wild-type	wild-type	wild-type	wild-type	wild-type	mutated	wild-type	wild-type	wild-type
P864	54.8	1	other rare rearrangements	other KMT2A	MRC-C	.					86	47,XX,+10,der(10)(11qter->11q23::11q?13->11q23::10p12->10qter)x2,der(11)t(10;11)(p12;q?13),der(12)t(12;17)(p12;q22)[19]/46,XX[1]	aberrant	wild-type	wild-type	wild-type	wild-type	wild-type	wild-type	wild-type	wild-type	wild-type	wild-type	wild-type	wild-type	wild-type	wild-type	mutated	wild-type	wild-type	wild-type	wild-type	wild-type	wild-type	wild-type	wild-type	wild-type	wild-type	wild-type
P865	80.6	1	AML, NOS	AML with maturation		.	18.28	9.1	43		35	47,XX,+8[9]/46,XX[11]	aberrant
P866	83.9	2	PML::RARA			.	110	12.8	28	95		47,XY,+8,t(15;17)(q24;q21)[20]	aberrant
P867	74.2	2	not classifiable			.					34	47,XY,+8[18]/46,XY[2]	aberrant	wild-type	wild-type	wild-type	mutated	wild-type	wild-type	mutated	wild-type		wild-type	wild-type	wild-type	wild-type	wild-type	mutated	wild-type	wild-type	wild-type	wild-type	wild-type	wild-type	wild-type	wild-type	mutated	wild-type	wild-type
P868	78.4	2	AML, NOS	AML without maturation		.			93		76	46,XY[20]	normal	wild-type	wild-type	wild-type	mutated	wild-type	wild-type	wild-type	wild-type	wild-type	wild-type	wild-type	wild-type	wild-type	wild-type	wild-type	wild-type	wild-type	wild-type	wild-type	wild-type		mutated	wild-type	wild-type	wild-type	wild-type
P869	78.4	2	AML, NOS	AML with maturation		.	3.47	8.5	91		20.5	47,XY,+8[16]/46,XY[5]	aberrant	mutated	wild-type	wild-type	wild-type	wild-type	wild-type	wild-type	wild-type	wild-type	wild-type	mutated	wild-type	wild-type	wild-type	wild-type	wild-type	wild-type	wild-type	wild-type	mutated	mutated	wild-type	wild-type	wild-type	wild-type	wild-type
P870	81.5	2	AML-MRC-C			no	1.5	10.5	93		39.5	44,XY,der(5)t(5;19)(q11;p13),-7,+8,del(9)(p13p24),der(12)t(12;15)(p12;q23),-14,der(15)t(9;15)(p13;q23),der(16;22)(p10;q10),der(17)t(14;17)(q11;p12),del(19)(p13p13)[8]/46,XY[13]	aberrant
P871	70.3	2	other rare rearrangements	other KMT2A	MRC-C	.	1.4	8.4	110		73	48,X,-Y,+8,+8,t(11;17)(q23;q21),der(12)t(Y;12)(q12;p12),+19[18]/55,XY,+5,+8,+8,+9,t(11;17)(q23;q21),+13,+15,+19,+21,+21[4]/46,XY[1]	aberrant	wild-type	wild-type	wild-type	wild-type	wild-type	wild-type	wild-type	wild-type	wild-type	wild-type	wild-type	wild-type	wild-type	wild-type	wild-type	mutated	wild-type	wild-type	wild-type	wild-type	wild-type	wild-type	wild-type	wild-type	wild-type	wild-type
P872	78.7	2	AML-MRC-C			no	1.8	9.1	32		29	45,XY,der(4)t(4;5)(p13;q35),der(5)(5pter->5q21::17q11->17q24::4p13->4p15::7q21->7qter),der(7)t(7;17)(q21;q24),der(11;17)(q24;q11)del(11)(q12q23),del(17)(p12p13)[10]/67,X,+X,-Y,+1,+2,+3,+4,der(4)t(4;5)(p13;q35),+5,der(5)(5pter->5q21::17q11->17q24::4p13->4p15::7q21->7qter),+6,+7,+der(7)t(7;17)(q21;q24),der(7)t(7;17)(q21;q24),+9,+10,+10,+12,+13,+13,+15,+18,+19,+21,+21,+22,+22,6~7dmin.ish dmin(KMT2A+…	aberrant	wild-type	wild-type	wild-type	wild-type	wild-type	wild-type	wild-type	wild-type	wild-type	wild-type	wild-type	wild-type	wild-type	wild-type	wild-type	wild-type	wild-type	wild-type	wild-type	wild-type	wild-type	wild-type	mutated	wild-type		wild-type
P873	72	2	AML, NOS	AML with maturation		.	15.5	7.2	25	28	20	47,XY,+8[2]/46,XY[19]	aberrant	mutated	wild-type	wild-type	wild-type	wild-type	wild-type	wild-type	wild-type	wild-type	wild-type	wild-type	wild-type	wild-type	wild-type	wild-type	wild-type	wild-type	wild-type	wild-type	mutated	mutated	wild-type	wild-type	wild-type	wild-type	wild-type
P874	61.6	2	AML, NOS	AML with maturation		.	3.5	7.6	47	22	44	46,XY.ish del(17)(q11q11)(NF1-)[18]/46,XY[5]	normal	mutated	wild-type	wild-type	wild-type	wild-type	wild-type	wild-type	wild-type	wild-type	wild-type	wild-type	wild-type	wild-type	wild-type	wild-type	wild-type	mutated	wild-type	wild-type	mutated	mutated	wild-type	wild-type	wild-type	wild-type	wild-type
P875	36.1	1	NPM1			.	12.9	6.4	58		35	46,XX[20]	normal	wild-type	wild-type	wild-type	mutated	wild-type	wild-type	mutated	wild-type	wild-type	wild-type	wild-type	wild-type	wild-type	wild-type	wild-type	wild-type	wild-type	wild-type	wild-type	wild-type	wild-type	wild-type	wild-type	wild-type	wild-type	wild-type
P876	75.9	2	AML, NOS	AML with maturation		.	0.62	7	9		45	47,XY,+8[4]/46,XY[16]	aberrant
P877	79.8	2	AML-MRC-C			no	33	8.6	4	41		45,X,-Y[9]/49,X,-Y,+8,+r(12)(p11q12)x2,+20[11]	aberrant	wild-type	wild-type	mutated	wild-type	wild-type	wild-type	wild-type	wild-type	wild-type	wild-type	wild-type	mutated	wild-type	mutated	mutated	wild-type	wild-type	wild-type	wild-type	mutated	wild-type	mutated	mutated	wild-type	wild-type
P878	77.3	2	AML-MRC-C			no	1.9	10.6	54		44.5	47,XY,+del(9)(q21q34),del(9)(q21q34),del(13)(q14q22)[6]/46,XY[16]	aberrant	wild-type	mutated	wild-type	wild-type	wild-type	wild-type	wild-type	wild-type	wild-type	wild-type	wild-type	wild-type	wild-type	wild-type	mutated	wild-type	mutated	wild-type	wild-type	wild-type	mutated	wild-type	wild-type	mutated	wild-type	wild-type
P879	66.7	1	PML::RARA			.					81	46,XX,t(15;17)(q24;q21)[15]/46,XX[5]	aberrant
P880	36.4	2	AML, NOS	AML without maturation		.					71.5	46,XY[20]	normal	wild-type	wild-type	wild-type	mutated	wild-type	wild-type	wild-type	wild-type	wild-type	wild-type	mutated	wild-type	wild-type	wild-type	wild-type	wild-type	wild-type	wild-type	wild-type	mutated	wild-type	wild-type	wild-type	wild-type	wild-type	wild-type
P881	75	2	NPM1			.	10.6	8.3	58	52		46,XY[20]	normal	wild-type	wild-type	wild-type	wild-type	wild-type	wild-type	wild-type	wild-type	wild-type	wild-type	mutated	wild-type	wild-type	wild-type	wild-type	wild-type	wild-type	wild-type	wild-type	mutated	wild-type	wild-type	wild-type	wild-type	wild-type	wild-type
P882	70.4	2	AML, NOS	AML without maturation		.	0.9	8.8	144		66	46,XY[20]	normal	wild-type	mutated	wild-type	mutated	wild-type	wild-type	wild-type	wild-type	wild-type	mutated	wild-type	wild-type	wild-type	wild-type	wild-type	wild-type	wild-type	wild-type	wild-type	wild-type	mutated	wild-type	wild-type	wild-type	wild-type	wild-type
P883	72.9	2	AML, NOS	AML with minimal differentiation		.	9.6	8.7	42		91	47,XY,+13[13]/46,XY[7]	aberrant
P884	72.3	2	not classifiable			.	13.2	8.9	97		31.5	45,X,-Y[16]/46,XY[4]	aberrant
P885	77.6	2	other rare rearrangements	other KMT2A	NOS	.	49.09	9.7	60		97	45,XY,der(10;11)(11pter->11q11::11q23->11q23::10p12->10p12::10q11->10p12::10q11->10qter)[17]/46,XY[3]	aberrant	wild-type	wild-type		wild-type	wild-type	wild-type	wild-type	wild-type	wild-type	wild-type	wild-type	wild-type	wild-type	wild-type	wild-type		wild-type	wild-type	wild-type	wild-type			wild-type	mutated		wild-type
P886	79.3	1	AML, NOS	AML with maturation		.	1.5	10.6	361		21	46,XX[20]	normal	mutated	wild-type	wild-type	wild-type	wild-type	wild-type	wild-type	wild-type	wild-type	mutated	wild-type	wild-type	wild-type	wild-type	wild-type	wild-type	wild-type	wild-type	wild-type	mutated	wild-type	wild-type	wild-type	wild-type	wild-type	wild-type
P887	81.5	2	NPM1			.	2.85	10.9	60		53	46,XY[20]	normal	wild-type	wild-type	wild-type	wild-type	wild-type	wild-type	wild-type	wild-type	wild-type	wild-type	wild-type	wild-type	wild-type	wild-type	wild-type	wild-type	wild-type	wild-type	wild-type	wild-type	wild-type		wild-type	wild-type	wild-type	wild-type
P888	61.4	2	NPM1			.					76	46,XY[20]	normal							mutated			wild-type	wild-type
P889	72.2	2	AML-MRC-C			no	3.5	7.6	70		40	92,XXYY[2]/93,XXYY,+13[2]/92,XXYY,der(5)t(5;13)(q12;q14)[3]/46,XY[18]	aberrant	wild-type	mutated	wild-type	mutated	wild-type	wild-type	wild-type	wild-type	wild-type	wild-type	wild-type	wild-type	wild-type	wild-type	wild-type	wild-type	mutated	wild-type	wild-type	mutated	mutated	wild-type	wild-type	wild-type	wild-type	wild-type
P890	77.8	2	AML-MRC-MLD			yes	2	11.4	201		23.5	46,XY[20]	normal	wild-type	wild-type	wild-type	mutated	wild-type	wild-type	wild-type	wild-type	wild-type	mutated	wild-type	wild-type	wild-type	wild-type	wild-type	wild-type	wild-type	wild-type	wild-type	wild-type	wild-type	wild-type	wild-type	mutated	wild-type	wild-type
P891	76.8	2	AML, NOS	AML with maturation		.	1.9	12	80		37.5	46,XY[20]	normal	wild-type	wild-type	wild-type	wild-type	wild-type	wild-type	wild-type	wild-type	wild-type	wild-type	wild-type	mutated	wild-type	wild-type	wild-type	wild-type	wild-type	wild-type	wild-type	wild-type	wild-type	wild-type	wild-type	wild-type	wild-type	wild-type
P892	69.6	1	AML-MRC-C			no	2.45	6.3	25		36	56,XX,+1,+8,+9,+10,+11,+13,+14,der(14)t(14;17)(q11;q23),-17,+19,+20,+21,+22[16]/58,XX,+1,+8,+9,+10,+11,+13,+13,+14,der(14)t(14;17)(q11;q23),+19,+20,+21,+22[2]/46,XX[2]	aberrant	wild-type	wild-type	wild-type	wild-type	wild-type	wild-type	wild-type	wild-type	wild-type	wild-type	wild-type	wild-type	wild-type	wild-type	wild-type	wild-type	wild-type	wild-type	wild-type	wild-type	wild-type	wild-type	mutated	wild-type	wild-type	wild-type
P893	81.3	2	AML-MRC-C			no	19.6	8.7	39		23.5	47,Y,t(X;21)(p11;q11),del(5)(q12q35),+8,i(11)(q10),der(14)t(14;17)(q31;q21),der(17)del(17)(p11p13)t(14;17)(q31;q11)[22]	aberrant	wild-type		wild-type	wild-type	wild-type	wild-type	wild-type	wild-type	wild-type	wild-type	wild-type	wild-type	wild-type	wild-type	wild-type	wild-type	wild-type	wild-type	wild-type	wild-type	wild-type	wild-type	mutated	wild-type	wild-type	wild-type
P894	83.4	1	AML, NOS	AML with maturation		.				97	56	46,XX[20]	normal	wild-type	wild-type	wild-type		wild-type	wild-type	mutated	wild-type	wild-type	wild-type	wild-type	wild-type	mutated	wild-type	wild-type	wild-type	mutated	wild-type	wild-type	wild-type	wild-type	mutated	wild-type	wild-type	wild-type	wild-type
P895	63.9	2	AML, NOS	AML with maturation		.	3.42	8.8	136		21	46,XY,del(12)(q21q24)[18]/46,XY[3]	aberrant	mutated	wild-type	wild-type	wild-type	wild-type	wild-type	wild-type	wild-type	wild-type	wild-type	mutated	wild-type	wild-type	wild-type	wild-type	wild-type	wild-type	wild-type	wild-type	mutated	mutated	wild-type	wild-type	wild-type	wild-type	wild-type
P896	78.7	2	AML-MRC-C			no	17.76	9.7	71	16	21	45,XY,dic(5;17)(q11;p13)[1]/48,XY,dic(5;17)(q11;p13),+r(11)(p12q12)x2,+del(13)(q14q34),del(13)(q14q34),ins(20;13)(p12;q21q22)[16]/49,XY,+Y,dic(5;17)(q11;p13),+r(11)(p12q12)x2,+del(13)(q14q34),del(13)(q14q34),ins(20;13)(p12;q21q22)[2]/46,XY[1]	aberrant	mutated	wild-type	wild-type	wild-type	wild-type	wild-type	wild-type	wild-type	wild-type	wild-type	wild-type	wild-type	wild-type	wild-type	wild-type	wild-type	wild-type	wild-type	wild-type	wild-type	wild-type	wild-type	mutated	wild-type	wild-type	wild-type
P897	44.2	1	other rare rearrangements	other MECOM	CEBPAbi	.	100	8	40		82.5	46,XX,t(2;3)(p21;q26)[1]/45,XX,t(2;3)(p21;q26),-7[19]	aberrant	wild-type	wild-type	wild-type	wild-type	wild-type	mutated	wild-type	wild-type	wild-type	wild-type	wild-type	wild-type	wild-type	wild-type	wild-type	wild-type	wild-type	wild-type	wild-type	wild-type	wild-type	mutated	wild-type	wild-type	wild-type	wild-type
P898	69.3	1	NPM1			.	96.07	6.1	28		87.5	46,XX[20]	normal	wild-type	wild-type	wild-type	wild-type	wild-type	mutated	mutated	wild-type	wild-type	wild-type	mutated	wild-type	wild-type	wild-type	wild-type	wild-type	wild-type	wild-type	wild-type	wild-type	wild-type	wild-type	wild-type	wild-type	wild-type	wild-type
P899	76.7	2	AML, NOS	AML with maturation		.	1.9	9.8	62		23	46,XY[20]	normal	mutated	wild-type	wild-type	wild-type	wild-type	wild-type	wild-type	wild-type	wild-type	wild-type	wild-type	wild-type	wild-type	wild-type	wild-type	wild-type	wild-type	wild-type	wild-type	wild-type	wild-type	wild-type	wild-type	wild-type	wild-type	wild-type
P900	68.4	2	AML, NOS	AML without maturation		.	6.8	7.6	42		77	48,XY,+8,+13[14]/46,XY[6]	aberrant
P901	47.4	1	AML, NOS	AML with maturation		.	5.8	6.2	174		56	46,XX,+1,der(1;16)(q10;p10)[14]/46,XX[6]	aberrant	wild-type	wild-type	wild-type	wild-type	wild-type	wild-type	wild-type	wild-type	wild-type	wild-type	wild-type	wild-type	wild-type	wild-type	wild-type	wild-type	wild-type	wild-type	mutated	wild-type	wild-type	wild-type	wild-type	wild-type	wild-type	wild-type
P902	65.3	1	AML, NOS	AML without maturation		.					72	46,XX[20]	normal	mutated	wild-type	wild-type	wild-type	wild-type	wild-type	wild-type	wild-type	wild-type	mutated	wild-type	wild-type	wild-type	wild-type	wild-type	wild-type	wild-type	wild-type	wild-type	mutated	wild-type	wild-type	wild-type	wild-type	wild-type	wild-type
P903	83.4	1	AML, NOS	Acute myelomonocytic leukaemia		.	30.5	9.8	111		56	46,XX[20]	normal
P904	57.8	1	NPM1			.	52.3	7.3	28	2	74.5	46,XX[20]	normal	wild-type	wild-type	wild-type	wild-type	wild-type	wild-type	wild-type	wild-type	wild-type	wild-type	wild-type	wild-type	wild-type	mutated	wild-type	wild-type	wild-type	wild-type	wild-type	wild-type	wild-type	wild-type	wild-type	wild-type	wild-type	wild-type
P905	77.5	1	AML-MRC-C			no	2.2	6	130		26.5	46,XX,del(5)(q14q34)[18]/46,XX[2]	aberrant
P906	69.3	2	NPM1			.	63.7	11.2	35		78.5	46,X,der(Y)(Ypter->Yp11::hsr::Yp11->Yq11::Yq12->Yqter)[6]/47,X,+der(Y)(Ypter->Yp11::hsr::Yp11->Yq11::Yq12->Yqter),der(Y)(Ypter->Yp11::hsr::Yp11->Yq11::Yq12->Yqter)[3]/48,X,+der(Y)(Ypter->Yp11::hsr::Yp11->Yq11::Yq12->Yqter)x2,der(Y)(Ypter->Yp11::hsr::Yp11->Yq11::Yq12->Yqter)[2]/49,X,+der(Y)(Ypter->Yp11::hsr::Yp11->Yq11::Yq12->Yqter)x3,der(Y)(Ypter->Yp11::hsr::Yp11->Yq11::Yq12->Yqter)[3]	aberrant	wild-type	wild-type	wild-type	wild-type	wild-type	mutated	wild-type	wild-type	mutated	wild-type	mutated	wild-type	wild-type	wild-type	mutated	wild-type	wild-type	wild-type	wild-type	mutated	wild-type	wild-type	wild-type	wild-type	wild-type	wild-type
P907	75.5	2	NPM1			.	5.1	9.3	81		45.5	46,XY[20]	normal	wild-type	wild-type	wild-type		wild-type	wild-type	wild-type	wild-type	wild-type	wild-type	wild-type	wild-type	wild-type	wild-type	wild-type	wild-type	wild-type	wild-type	wild-type	mutated	wild-type		wild-type	wild-type	wild-type	wild-type
P908	77.8	2	AML-MRC-C			no	74.3	7.2	102		73.5	43,XY,t(2;10;4)(q32;q22;q31),der(5)t(1;5)(p21;q21),der(7)(7pter->7q21::18q12->18q21::17q23->17q25::7q21->7q22::7q36->7qter),der(8)t(8;20)(p23;p11),ins(11;6)(q22;q22q26),del(12)(p12p13),t(12;15)(q15;q13),der(14)(14pter->14q21::17q21->17q22::18q21->18q23::14q21->14qter),r(16)(p12q21),-17,-18,-19,der(20)t(1;20)(q43;p11)[17]/46,XY[3]	aberrant	wild-type	wild-type	wild-type	wild-type	wild-type	wild-type	wild-type	wild-type	wild-type	wild-type	wild-type	wild-type	wild-type	wild-type	wild-type	wild-type	mutated	wild-type	wild-type	wild-type	wild-type	wild-type	mutated	wild-type	wild-type	wild-type
P909	72	1	AML, NOS	AML with minimal differentiation		.					36	47,XX,+8[5]/46,XX[15]	aberrant	wild-type	wild-type	wild-type	wild-type	wild-type	wild-type	wild-type	wild-type	wild-type	wild-type	wild-type	wild-type	wild-type	wild-type	wild-type	wild-type	wild-type	wild-type	wild-type	wild-type	wild-type	wild-type	wild-type	wild-type	wild-type	wild-type
P910	81.5	2	AML, NOS	AML with minimal differentiation		.	2.3	9.4	80	1	50	46,XY[20]	normal	wild-type	wild-type	wild-type	wild-type	wild-type	wild-type	wild-type	wild-type	wild-type	wild-type	wild-type	wild-type	wild-type	mutated	wild-type	wild-type	mutated	wild-type	wild-type	mutated	wild-type	mutated	wild-type	wild-type	wild-type	wild-type
P911	81.3	1	AML, NOS	AML with minimal differentiation		.	1.2	4.5	30		63.5	46,XX[23]	normal	mutated	wild-type	wild-type	wild-type	mutated	wild-type	wild-type	wild-type	wild-type	wild-type	wild-type	wild-type	wild-type	wild-type	wild-type	wild-type	wild-type	mutated	wild-type	wild-type	wild-type	wild-type	wild-type	wild-type	wild-type	wild-type
P912	67.1	1	AML, NOS	AML with maturation		.	4.3	8.5	66		35.5	46,XX[21]	normal						wild-type	wild-type			wild-type	wild-type
P913	87.4	1	AML-MRC-C			no	29.34	10.2	80	4	67	44,XX,del(5)(q14q34),der(11)t(11;17)(q23;q22),-17,-18,der(21)t(11;21)(q23;p11)hsr(11)(q23)[18]/46,XX[2]	aberrant	wild-type	wild-type	wild-type	wild-type	wild-type	wild-type	wild-type	wild-type	wild-type	wild-type	wild-type	wild-type	wild-type	wild-type	wild-type	wild-type	wild-type	wild-type	wild-type	wild-type	wild-type	wild-type	mutated	wild-type	wild-type	wild-type
P914	69.7	1	AML, NOS	AML without maturation		.					81.5	46,XX[20]	normal
P915	47.3	2	NPM1			.				3	64	46,XY[20]	normal	wild-type	wild-type	wild-type	mutated	wild-type	wild-type	mutated	wild-type	wild-type	wild-type	wild-type	wild-type	wild-type	wild-type	wild-type	wild-type	wild-type	wild-type	wild-type	wild-type	wild-type	wild-type	wild-type	wild-type	wild-type	wild-type
P916	93.2	1	AML, NOS	AML without maturation		.	2	6.9	162		50	46,XX[21]	normal	wild-type	wild-type	wild-type	wild-type	mutated	wild-type	wild-type	wild-type	wild-type	wild-type	wild-type	mutated	wild-type	wild-type	wild-type	wild-type	wild-type	wild-type	wild-type	wild-type	wild-type	wild-type	wild-type	wild-type	wild-type	wild-type
P917	86.3	2	AML, NOS	Acute myelomonocytic leukaemia		.	5.2	9.3	56	0	34.5	46,XY[20]	normal	mutated	wild-type		wild-type	mutated	wild-type	wild-type	wild-type	wild-type	wild-type	wild-type		wild-type	wild-type	wild-type	wild-type	wild-type	wild-type	wild-type	wild-type	wild-type	wild-type	wild-type	mutated	wild-type	wild-type
P918	76.3	2	AML, NOS	AML without maturation		.	81.92	4.5	25		28.5	47,XY,+8[7]/46,XY[13]	aberrant
P919	75.8	2	CBFB::MYH11			.	30	6	30		57.5	48,XY,+8,+15,inv(16)(p13q22)[16]/48,XY,+del(8)(q22q24),inv(16)(p13q22),+22[4]/46,XY[1]	aberrant	wild-type	wild-type	wild-type	wild-type	wild-type	wild-type	wild-type	wild-type	wild-type	wild-type	wild-type	wild-type	wild-type	wild-type	mutated	wild-type	wild-type	wild-type	wild-type	wild-type	wild-type		wild-type	wild-type	wild-type	wild-type
P920	83.1	1	AML-MRC-MLD			yes					23	46,XX[20]	normal	mutated	mutated	wild-type	wild-type	wild-type	wild-type	wild-type	wild-type	wild-type	wild-type	wild-type	wild-type	wild-type	wild-type	wild-type	wild-type		wild-type	wild-type		mutated	mutated	wild-type	wild-type	wild-type	wild-type
P921	58.4	2	not classifiable			.					30	47,XY,+8[2]	aberrant
P922	70.3	1	AML-MRC-MLD			yes	1.55	7.7	77	59	51.5	47,XX,+8[11]/47,XX,+11[2]/46,XX[9]	aberrant	mutated	mutated	wild-type	mutated	wild-type	wild-type	wild-type	wild-type	wild-type	mutated	wild-type	wild-type	wild-type	wild-type	wild-type	wild-type	wild-type	wild-type	wild-type	wild-type	wild-type	wild-type	wild-type	mutated	wild-type	wild-type
P923	83.3	2	not classifiable			.	59.13	6.9	9	85		46,XY[20]	normal
P924	80.9	2	NPM1			.	30	11.2	176	97		47,XY,+4[2]/46,XY[19]	aberrant	wild-type	wild-type	wild-type	wild-type	wild-type	wild-type	mutated	wild-type	wild-type	mutated	wild-type	wild-type	wild-type	wild-type	wild-type	wild-type	wild-type	wild-type	wild-type	wild-type	wild-type	wild-type	wild-type	wild-type	wild-type	wild-type
P925	75.1	1	AML, NOS	AML with maturation		.	233	9	41	49	60.5	46,XX[20]	normal	mutated	wild-type	wild-type	wild-type	wild-type	wild-type	wild-type	wild-type	wild-type	wild-type	wild-type	wild-type	wild-type	wild-type	mutated	wild-type	wild-type	wild-type	wild-type	wild-type	wild-type		wild-type	wild-type	wild-type	wild-type
P926	58.3	1	AML, NOS	AML with maturation		.	25	11.1	97		62.5	46,XX[20]	normal	wild-type	wild-type	wild-type	wild-type	wild-type	wild-type	mutated	wild-type	wild-type	wild-type	wild-type	wild-type	wild-type	wild-type	wild-type	wild-type	wild-type	wild-type	wild-type	wild-type	wild-type	mutated	wild-type	wild-type		wild-type
P927	72.9	2	NPM1			.	45	12.5	76	68	88	46,XY.ish t(5;17)(q?23;q11)(NF1-;NF1-)[20]	aberrant	wild-type	wild-type	wild-type		wild-type	wild-type	wild-type	wild-type	wild-type	wild-type	wild-type	wild-type	wild-type	wild-type	wild-type	wild-type	wild-type	wild-type	wild-type	wild-type	wild-type	wild-type	wild-type	wild-type	wild-type	wild-type
P928	81.3	2	NPM1			.	3.8	8.3	234		27.5	46,XY[20]	normal	wild-type	wild-type	wild-type		wild-type	wild-type	wild-type	wild-type	wild-type	wild-type	mutated	wild-type	wild-type	wild-type	wild-type	wild-type	wild-type	wild-type	mutated	wild-type	wild-type	wild-type	wild-type	wild-type	wild-type	wild-type
P929	58.3	2	RUNX1::RUNX1T1			.	28.2	6.8	17	55		46,X,-Y,t(8;21)(q22;q22),+der(21)t(8;21)(q22;q22)[20]	aberrant	wild-type	wild-type	wild-type	wild-type	wild-type	wild-type	wild-type	wild-type	wild-type	wild-type	wild-type	wild-type	mutated	wild-type	wild-type	wild-type	wild-type	wild-type	wild-type	wild-type	wild-type	wild-type	wild-type	wild-type	wild-type	wild-type
P930	77	2	AML-MRC-C			yes	8.2	9.2	32	7	24.5	46,XY,del(5)(q14q34)[3]/47,XY,del(5)(q14q34),der(7)t(7;16)(q35;q23),+dic(8;20)(p12;q11)x2,der(12)t(8;12)(?p22;p12),der(16)t(8;16)(?q24;q12),der(17)t(17;20)(p13;q13),-20[15]/46,XY[3]	aberrant	wild-type	wild-type	wild-type	wild-type	wild-type	wild-type	wild-type	wild-type	wild-type	wild-type	wild-type	wild-type	wild-type	wild-type	wild-type	wild-type	wild-type	wild-type	wild-type	wild-type	wild-type	wild-type	mutated	wild-type	wild-type	wild-type
P931	77.6	2	AML-MRC-MLD			yes					21	46,XY[20]	normal	wild-type	wild-type	wild-type	wild-type	wild-type	wild-type	mutated	wild-type	wild-type	wild-type	mutated	wild-type	wild-type	wild-type	wild-type	wild-type	wild-type	wild-type	wild-type	mutated	wild-type	wild-type	wild-type	wild-type	mutated	wild-type
P932	74.8	2	AML-MRC-C			no	38.14	7.2	45		23	46,XY,i(14)(q10),i(17)(q10)[20]	aberrant
P933	85.5	1	AML, NOS	AML with maturation		.	0.85	9.1	76		41	47,XX,+8[8]/46,XX[12]	aberrant	wild-type	mutated	wild-type	mutated	wild-type	wild-type	wild-type	wild-type	wild-type	wild-type	mutated	wild-type	wild-type	wild-type	wild-type	wild-type	wild-type	wild-type	wild-type	mutated	mutated	wild-type	wild-type	wild-type	wild-type	wild-type
P934	57.8	1	not classifiable			.	54.9	10.3	24	21		46,XX[20]	normal	wild-type	wild-type	wild-type	mutated	wild-type	wild-type	wild-type	wild-type	wild-type	wild-type	wild-type	wild-type	wild-type	wild-type	wild-type	wild-type	wild-type	wild-type	wild-type	mutated	wild-type	wild-type	wild-type	wild-type	wild-type	wild-type
P935	65.2	2	AML, NOS	AML with maturation		.	3.6	11.8	96		28.5	46,XY[20]	normal	wild-type	wild-type	wild-type	wild-type	wild-type	wild-type	wild-type	wild-type	wild-type	wild-type	wild-type	wild-type	wild-type	wild-type	wild-type	wild-type	wild-type	wild-type	wild-type	wild-type	wild-type	wild-type	wild-type	wild-type	wild-type	wild-type
P936	77	1	NPM1			.	6.2	16.8	70		81.5	46,XX[20]	normal	wild-type	wild-type	wild-type	wild-type	wild-type	wild-type	mutated	wild-type	mutated	wild-type	wild-type	wild-type	wild-type	wild-type	wild-type		wild-type	wild-type	wild-type	wild-type	wild-type	wild-type	wild-type	wild-type	wild-type	wild-type
P937	70.8	1	CEBPAdm			.	6.5	11.8	16		37.5	46,XX[20]	normal	wild-type	wild-type	wild-type	wild-type	wild-type	wild-type	wild-type	wild-type		wild-type	wild-type	wild-type	wild-type	wild-type	wild-type	wild-type	wild-type		wild-type	wild-type	wild-type	wild-type	wild-type	wild-type	wild-type	wild-type
P938	77.6	2	AML, NOS	AML with maturation		.					21	46,XY[15]	normal
P939	80.1	1	GATA2::MECOM			.	75.21				21.5	46,XX,t(3;3)(q21;q26)[19]/47,XX,t(3;3)(q21;q26),+del(8)(q21q24)[2]	aberrant	wild-type	mutated	wild-type	wild-type	wild-type	wild-type	mutated	wild-type	wild-type	wild-type	wild-type	wild-type	wild-type	wild-type	mutated	wild-type	wild-type		wild-type	wild-type	wild-type	wild-type	wild-type	wild-type	mutated	wild-type
P940	88.3	2	AML, NOS	AML with maturation		.	1.83	10.4	92		81	46,XY[20]	normal
P941	79.2	2	PML::RARA			.	0.8	7.5	34	8		46,XY,t(15;17)(q24;q21)[2]	aberrant
P942	75.9	2	AML-MRC-MLD			yes	2.5	8.73	114		23	46,XY[20]	normal	mutated	mutated	wild-type	wild-type	wild-type	wild-type	wild-type	wild-type	wild-type	wild-type	wild-type	wild-type	wild-type	wild-type	wild-type	wild-type	wild-type	wild-type	wild-type	wild-type	wild-type	wild-type	wild-type	wild-type	wild-type	wild-type
P943	73.3	2	other rare rearrangements	other MECOM	MRC-C	.	31.4	7.7	129		45	44,XY,der(2)(3pter->3p12::11q22->11q24::2p12->2qter),-3,der(7)(11qter->11q24::7p14->7q21::2p12->2pter),der(11)t(3;11)(q26;q11),+der(?14;21)(q10;q10),-20,-22[6]/73~74<3n>,XY,-X,+1,+der(2)(3pter->3p12::11q22->11q24::2p12->2qter),der(2)(3pter->3p12::11q22->11q24::2p12->2qter),der(3;11)(q10;p10),+4,+der(5)t(5;18)(q11;q21),der(5)t(5;18)(q11;q21),+6,+der(7)(11qter->11q24::7p14->7q21::2p12->2pter),der(7…	aberrant
P944	88.1	1	AML, NOS	AML with maturation		.	1.5	9.9	177		27.5	46,XX[20]	normal
P945	54.8	1	AML, NOS	AML with maturation		.					22	46,XX[20]	normal	wild-type	wild-type		mutated	wild-type	wild-type	wild-type	wild-type	wild-type	wild-type	wild-type	wild-type	mutated	wild-type	wild-type	wild-type	wild-type	wild-type	wild-type	wild-type	wild-type	mutated	wild-type	wild-type	wild-type	wild-type
P946	83.3	1	AML-MRC-C			no	1.1	11	329		59.5	46,XX,del(7)(q21q36)[5]/46,XX[15]	aberrant
P947	90.6	2	AML-MRC-C			no				1	37.5	46,XY,del(5)(q21q34)[7]/46,XY[8]	aberrant
P948	47.5	2	PML::RARA			.	2.82			72	97.5	46,XY,t(15;17)(q24;q21),+21[19]/46,XY[1]	aberrant
P949	73.4	1	AML-MRC-C			no	27.3	11.8	95	21	67.5	48,XX,+8,+8,der(20)t(3;20)(q21;?p13)[11]/49,idem,+i(5)(p10)[3]/46,XX[6]	aberrant	mutated	wild-type	wild-type	wild-type	wild-type	wild-type	wild-type	wild-type	wild-type	wild-type	wild-type	wild-type	wild-type	wild-type	wild-type		wild-type	wild-type	wild-type	wild-type	wild-type		mutated	wild-type	wild-type	wild-type
P950	42.9	1	PML::RARA			.					78	46,XX,t(15;17)(q24;q21)[16]/46,XX[4]	aberrant
P951	49.3	1	NPM1			.	2.18	11.6	140		41	46,XX[20]	normal	wild-type	mutated	wild-type	wild-type	wild-type	wild-type	wild-type	wild-type	wild-type	wild-type	wild-type	wild-type	wild-type	wild-type	wild-type	wild-type	wild-type	wild-type	wild-type	wild-type	mutated	wild-type	wild-type	wild-type	wild-type	wild-type
P952	83.7	2	AML, NOS	AML with maturation		.	1.88	5.8	81		55	47,XY,+8[8]/46,XY[12]	aberrant	mutated	mutated	wild-type	wild-type	wild-type	wild-type	wild-type	wild-type	wild-type	wild-type	wild-type	wild-type	wild-type	wild-type	wild-type	wild-type	wild-type	wild-type	wild-type	mutated	mutated		wild-type	wild-type	wild-type	wild-type
P953	69.5	1	AML-MRC-MLD			yes	2.8	11.2	572		61.5	46,XX[20]	normal	wild-type	wild-type	wild-type		wild-type	wild-type	wild-type	wild-type	wild-type	mutated	wild-type	wild-type	wild-type	wild-type	wild-type	wild-type	wild-type	wild-type	wild-type	wild-type	wild-type	wild-type	wild-type	wild-type	wild-type	wild-type
P954	63.2	1	NPM1			.	8.8	8.1	319		30.5	46,XX[20]	normal
P955	71.1	1	NPM1			.	30.24	7.25	30	71	86	46,XX[20]	normal	wild-type	wild-type	wild-type	wild-type	wild-type	wild-type	wild-type	wild-type	wild-type	mutated	wild-type	wild-type	wild-type	wild-type	wild-type	wild-type	wild-type	wild-type	mutated	wild-type	wild-type		wild-type	wild-type	wild-type	wild-type
P956	44.8	2	AML-MRC-C			no	2.5	6.5	33		44	44,X,-Y,-7[15]/46,XY[5]	aberrant	wild-type	wild-type	wild-type	wild-type		wild-type	wild-type	wild-type	wild-type	wild-type	wild-type	wild-type	wild-type	wild-type	mutated	wild-type	wild-type	wild-type	wild-type	wild-type	wild-type	wild-type	wild-type	wild-type		mutated
P957	77.5	2	PML::RARA			.	8.4	14.5	9	62	93	46,XY,t(1;3;19)(q43;p21;q13),t(15;17)(q24;q21)[20]	aberrant	wild-type	wild-type	wild-type	wild-type	wild-type	wild-type	mutated	wild-type		wild-type	wild-type	wild-type	wild-type	wild-type		wild-type	wild-type	wild-type	wild-type	wild-type		wild-type	wild-type
P958	85.3	2	AML-MRC-C			no	0.9	7.1	62		63.5	46,XY,der(2)(12qter->12q21::5q?21->5q?14::4p?11->4p?12::2p21->2qter),der(4)t(4;17)(p11;p13),der(5)t(4;5)(p12;q14),der(12)t(5;12)(q34;q15),del(17)(p12p13)[11]/46,XY[9]	aberrant
P959	59.2	1	NPM1			.	1.3	8.2	20		35	46,XX[20]	normal	wild-type	wild-type	wild-type	wild-type	wild-type	wild-type	wild-type	wild-type	wild-type	wild-type	wild-type	wild-type	wild-type	wild-type	wild-type	wild-type	wild-type	wild-type	wild-type	wild-type	wild-type	mutated	wild-type	wild-type	wild-type	wild-type
P960	71.8	1	AML, NOS	AML with maturation		.					67	46,XX[20]	normal						wild-type	mutated
P961	84.3	1	AML-MRC-C			no					44	45,XX,dic(5;17)(q11;p11)[1]/45,XX,ins(1;8)(p32;q21q24),dic(5;17)(q11;p11)[17]/46,XX[2]	aberrant
P962	82.3	2	AML-MRC-C			no					90.5	45,XY,-7[15]/46,XY[5]	aberrant
P963	74.5	2	CEBPAdm			.	2.5	7.5	86	0	21.5	46,XY,t(1;13)(q24;q21)[2]/46,XY[19]	aberrant	mutated	wild-type	wild-type	wild-type	wild-type	wild-type	wild-type	wild-type	wild-type	wild-type	wild-type	wild-type	wild-type	wild-type	wild-type	wild-type	wild-type	mutated	wild-type	wild-type	mutated	wild-type	wild-type	wild-type	wild-type	wild-type
P964	76.1	1	other rare rearrangements	other MECOM	MRC-C	.	3.1	7.9	20		61.5	46,XX,t(3;21)(q26;q22)[12]/46,XX[8]	aberrant
P965	79	1	NPM1			.	4.08	11.1	210		80	46,XX[20]	normal
P966	73.1	2	PML::RARA			.	0.95	11.5	16		79.5	46,XY,t(15;17)(q24;q21)[11]/46,XY[9]	aberrant
P967	76.9	2	GATA2::MECOM			.					29	46,XY,inv(3)(q21q26),i(7)(q10)[20]	aberrant	mutated	wild-type		wild-type	wild-type	wild-type	wild-type	wild-type	wild-type	wild-type	wild-type	wild-type	wild-type	mutated	wild-type	wild-type	wild-type	wild-type	wild-type	wild-type	wild-type	wild-type	wild-type	wild-type	wild-type	wild-type
P968	70.5	1	AML, NOS	AML with maturation		.	5.9	10.1	145	8	30	46,XX[20]	normal	wild-type	wild-type	wild-type	wild-type	wild-type	wild-type	wild-type	wild-type	wild-type	wild-type	wild-type	wild-type	wild-type	wild-type	wild-type	wild-type	mutated	wild-type	mutated	wild-type	wild-type	wild-type	wild-type	wild-type	wild-type	wild-type
P969	86.2	1	AML-MRC-C			no					71	46,XX[21]	normal
P970	82.1	1	AML, NOS	AML with maturation		.					34.5	46,XX[20]	normal	wild-type	wild-type	wild-type		wild-type	wild-type	wild-type	wild-type	wild-type	wild-type	wild-type	wild-type	wild-type	wild-type	wild-type	wild-type	mutated	wild-type	wild-type	wild-type	wild-type	mutated	wild-type	wild-type	wild-type	wild-type
P971	74.7	1	AML-MRC-C			no	18.4	9.1	455	34	71	46,XX,der(7)t(7;11)(q11;q22)[20]	aberrant
P972	74.3	2	AML-MRC-C			no	176.9	4.9	64		87.5	46,XY,del(21)(q21q22)[4]/45,X,-Y,del(21)(q21q22)[3]/46,X,-Y,del(21)(q21q22),+13[8]/46,XY[6]	aberrant
P973	49.7	2	CBFB::MYH11			.						46,XY,inv(16)(p13q22)[18]/46,XY[2]	aberrant	wild-type	wild-type	wild-type	wild-type	wild-type	wild-type	wild-type	wild-type	wild-type	wild-type	wild-type		wild-type	mutated	wild-type		wild-type	wild-type	wild-type	wild-type		wild-type	wild-type	wild-type	wild-type	wild-type
P974	39.2	2	PML::RARA			.	0.71	11.6	82	15		46,XY,t(15;17)(q24;q21)[4]	aberrant
P975	82.1	1	NPM1			.	2.2	7.8	145		70.5	46,XX[20]	normal	wild-type	wild-type	wild-type	wild-type	wild-type	wild-type	mutated	wild-type	wild-type	wild-type	mutated	wild-type	wild-type	wild-type	wild-type	wild-type	wild-type	wild-type	wild-type	wild-type	wild-type	wild-type	wild-type	wild-type	wild-type	wild-type
P976	84.4	2	AML, NOS	AML without maturation		.	1.1	7.3	44		32.5	46,XY[11]	normal
P977	82.7	1	AML-MRC-MLD			yes					61.5	46,XX,inv(1)(p22q43)[3]/46,XX[17]	aberrant	wild-type	wild-type	wild-type	mutated	wild-type	wild-type	wild-type	wild-type	wild-type	wild-type	mutated	wild-type	wild-type	wild-type	wild-type	wild-type	wild-type	wild-type	wild-type	wild-type	wild-type	wild-type	wild-type	wild-type	wild-type	wild-type
P978	67.7	2	RUNX1::RUNX1T1			.	3.7	9.2	30		38.5	46,XY,t(8;21)(q22;q22)[1]/45,X,-Y,t(8;21)(q22;q22)[9]/46,XY[10]	aberrant	wild-type	wild-type	wild-type	wild-type	wild-type	wild-type	wild-type	wild-type	wild-type	wild-type	wild-type	wild-type	wild-type	wild-type	wild-type	wild-type	wild-type	wild-type	wild-type	wild-type	wild-type	wild-type	wild-type	wild-type	wild-type	wild-type
P979	78.5	1	other rare rearrangements	RUNX1	NOS	.	2	9.2	57		41	46,XX,t(1;21)(q31;q22)[4]/46,XX[16]	aberrant	wild-type	mutated	wild-type	mutated	wild-type	wild-type	wild-type	wild-type	wild-type	mutated	wild-type	wild-type	wild-type	wild-type	wild-type	wild-type	wild-type	wild-type	wild-type	mutated	mutated	wild-type	wild-type	wild-type	wild-type	wild-type
P980	88.7	1	AML, NOS	AML with maturation		.					68.5	48,XX,+11,+13[10]/46,XX[10]	aberrant	wild-type	wild-type	wild-type	wild-type	wild-type	wild-type	wild-type	wild-type	wild-type	wild-type	mutated	wild-type	wild-type	wild-type	mutated	wild-type	wild-type	wild-type	wild-type	mutated	wild-type	wild-type	wild-type	wild-type	wild-type	wild-type
P981	32.8	2	other rare rearrangements	NUP98::NSD1	NOS	.	65.34	9.6	187		75	46,XY,t(5;11)(q35;p15)[23]	aberrant	wild-type	wild-type	wild-type	wild-type	wild-type	wild-type	mutated	wild-type	wild-type	wild-type	wild-type	wild-type	wild-type	wild-type	wild-type	wild-type	wild-type	wild-type	wild-type	wild-type	wild-type	wild-type	wild-type	wild-type	mutated	wild-type
P982	78	1	AML-MRC-C			no	5.17	7.9	159	58	41	46,X,t(X;20)(q11;q13)[11]/45,X,t(X;20)(q11;q13),-7[9]	aberrant	wild-type	wild-type	wild-type	wild-type	wild-type	wild-type	wild-type	wild-type		wild-type	wild-type	wild-type	wild-type	wild-type	wild-type	wild-type	wild-type	wild-type	wild-type	mutated	wild-type	mutated	wild-type	wild-type	wild-type	wild-type
P983	69.6	2	AML-MRC-MLD			yes					26	46,XY[12]	normal	wild-type	wild-type	wild-type	mutated	wild-type	wild-type	wild-type	wild-type	wild-type	wild-type	wild-type	wild-type	wild-type	wild-type	wild-type	wild-type	wild-type	wild-type	wild-type	wild-type	wild-type		wild-type	wild-type	wild-type	wild-type
P984	81.4	1	AML-MRC-C			no	6.2	10.3	3	38		44,X,del(X)(q11q28),der(1)(9qter->9q31::1p36->1p35::9?p13->9?p21::1p35->1qter),del(5)(q14q34),der(7)(::7p11->7q11::17q12->17q22::),r(9)(p13q31),der(10)t(7;10)(q11;q26),-16,-17[8]/43,X,del(X)(q11q28),der(1)(9qter->9q31::1p36->1p35::9?p13->9?p21::1p35->1qter),del(5)(q14q34),der(7)(::7p11->7q11::17q12->17q22::),der(9;12)(12pter->12q24::9?p11->9?q34::12q24->12qter),der(10)t(7;10)(q11;q26),-16,-17[2]/…	aberrant	wild-type	wild-type	wild-type	wild-type	wild-type	wild-type	wild-type	wild-type	wild-type	wild-type	wild-type	wild-type	wild-type	wild-type	wild-type	wild-type	wild-type	wild-type	wild-type	wild-type	wild-type	wild-type	mutated	wild-type	wild-type	wild-type
P985	82.3	2	AML-MRC-C			yes	2.17	7.5	65	0	36.5	44,XY,del(5)(q14q34),der(11)t(11;15)(q13;q22),dic(12;16)(p11;p13),der(15)t(15;20)(q22;q13),der(19;22)(19pter->19q13::hsr::19q13->19q13::22p13->22qter),der(20)t(11;20)(q13;q11)[3]/44,idem,r(14)(p13q12)[14]/46,XY[3]	aberrant
P986	76.8	2	AML, NOS	AML without maturation		.	2	9.4	39	3	56.5	47,XY,+8[3]/46,XY[17]	aberrant	mutated	wild-type	wild-type	wild-type	mutated	mutated	wild-type	wild-type	wild-type	wild-type	mutated	wild-type	wild-type	wild-type	wild-type	wild-type	wild-type	wild-type	wild-type	mutated	wild-type		mutated	wild-type	wild-type	wild-type
P987	82.8	2	AML-MRC-C			no	7.2	6.9	21		43.5	43,XY,-5,der(6)t(6;17)(p25;q25),der(7)t(5;7)(q35;q21),+11,der(11;20)(20pter->20q11::11p14->11q25::20q11->20qter),der(11;22)(p15;p11),der(15)t(10;15)(q22;p11),-17[18]/44,XY,-5,der(6)t(6;17)(p25;q25),der(7)t(5;7)(q35;q21),+r(11)(p14q23),der(11;22)(p15;p11),-17,der(21)t(10;21)(q22;p11)[2]	aberrant	wild-type	wild-type	wild-type		wild-type	wild-type	wild-type	wild-type	wild-type	wild-type	wild-type	wild-type	wild-type	wild-type	wild-type	wild-type	wild-type	wild-type	wild-type	wild-type	wild-type	wild-type		wild-type	wild-type	wild-type
P988	30.8	1	CBFB::MYH11			.	20.1	9.6	41		61	46,XX,inv(16)(p13q22)[20]	aberrant	wild-type	wild-type	wild-type	wild-type	wild-type	wild-type	wild-type	wild-type	wild-type	wild-type	wild-type	wild-type	mutated	wild-type	wild-type	wild-type	wild-type	wild-type	wild-type	wild-type	wild-type	wild-type	wild-type	wild-type	wild-type	wild-type
P989	65.9	1	NPM1			.	64.94	9.2	119		88	46,XX[20]	normal	wild-type	wild-type	wild-type	wild-type	wild-type	wild-type	wild-type	wild-type	wild-type	wild-type	wild-type	wild-type	wild-type	wild-type	wild-type	mutated	wild-type	wild-type	wild-type	wild-type	wild-type	mutated	wild-type	wild-type	wild-type	wild-type
P990	79.7	2	AML-MRC-MLD			yes	3.5	8.1	90		69.5	45,X,-Y[20]	aberrant	wild-type	wild-type	wild-type	wild-type	wild-type	wild-type	wild-type	wild-type	wild-type	wild-type	mutated	wild-type	wild-type	wild-type	wild-type	wild-type	mutated	wild-type	wild-type	mutated	wild-type	wild-type	wild-type	wild-type	wild-type	wild-type
P991	67.7	1	AML-MRC-C			no	7.5	7.3	44		83	45,X,-X,t(1;3)(p36;q21)[20]	aberrant	wild-type	wild-type	wild-type	wild-type	wild-type	wild-type	wild-type	wild-type	wild-type	wild-type	wild-type	wild-type	wild-type	wild-type	wild-type	wild-type	wild-type	wild-type	wild-type	wild-type	wild-type	wild-type	wild-type	wild-type	wild-type	wild-type
P992	56.3	2	AML, NOS	AML without maturation		.	0.54	7.2	94		69.5	46,XY[15]	normal	wild-type	mutated	wild-type	wild-type	wild-type	wild-type	wild-type	wild-type	wild-type	wild-type	wild-type	wild-type	wild-type	wild-type	wild-type	wild-type	mutated	wild-type	wild-type	wild-type		mutated	wild-type	wild-type	wild-type	wild-type
P993	42	2	PML::RARA			.	0.78	7.2	91		20	46,XY,t(15;17)(q24;q21)[3]/46,XY[4]	aberrant
P994	82.9	1	AML, NOS	AML with maturation		.					54.5	47,XX,+8[1]/46,XX[11]	aberrant	wild-type	wild-type	wild-type	wild-type	wild-type	wild-type	wild-type	wild-type	wild-type	mutated	wild-type	wild-type	wild-type	wild-type	wild-type	wild-type	mutated	wild-type	wild-type	mutated	wild-type		wild-type	wild-type	wild-type	wild-type
P995	80.6	1	AML, NOS	AML with minimal differentiation		.	2.2	10.3	42		54	47,XX,+8[5]/46,XX[19]	aberrant	mutated	wild-type	wild-type	mutated	wild-type	wild-type	wild-type	wild-type	wild-type	wild-type	mutated	wild-type	wild-type	wild-type	wild-type	wild-type	wild-type	wild-type	wild-type	mutated	mutated	wild-type	wild-type	wild-type	wild-type	wild-type
P996	78.8	1	NPM1			.	3.6	10	91	15	45.5	46,XX[22]	normal	wild-type	wild-type	wild-type	wild-type	wild-type	wild-type	wild-type	wild-type	wild-type	wild-type	wild-type	wild-type	wild-type	wild-type	wild-type	mutated	wild-type	wild-type	wild-type	wild-type	wild-type		wild-type	wild-type	wild-type	wild-type
P997	71.4	2	other rare rearrangements	other MECOM	MRC-C	.	3.5	6.9	35	2	24.5	46,XY,t(3;21)(q26;q22)[19]/46,XY[1]	aberrant	wild-type	wild-type	wild-type		wild-type	wild-type	wild-type	wild-type	wild-type	wild-type	wild-type	wild-type	wild-type	wild-type	wild-type	wild-type	wild-type	wild-type	mutated	wild-type		wild-type	wild-type	wild-type	wild-type	wild-type
P998	77.5	2	other rare rearrangements	other MECOM	MRC-C	.	3	8.86	59		45.5	45,XY,-7[14]/46,XY,t(3;21)(p21;q22)[2]/46,XY[4]	aberrant	mutated	wild-type	wild-type	mutated	wild-type	wild-type	wild-type	wild-type	wild-type	wild-type	mutated	wild-type	wild-type	wild-type		wild-type		wild-type	wild-type	wild-type	wild-type	wild-type	wild-type	wild-type	wild-type	wild-type
P999	82.1	1	AML-MRC-C			no	1.1	7.4	19		20.5	44,XX,der(1)t(1;9)(q21;p13),der(2)t(2;5)(q37;q35),-5,der(9)(5pter->5p11::9p13->9q22::12q21->12qter),der(11)t(9;11)(q22;q25),der(12)t(1;12)(q21;q21),dic(18;20)(p11;p11)[9]/45,XX,der(1)t(1;9)(q21;p13),r(1)(p36q21),der(2)t(2;5)(q37;q35),der(5)t(5;20)(q11;q12),der(9)(12qter->12q21::9p12->9q13::20q11->20qter),der(9;20)(12qter->12q21::9p13->9q22::20p12->20qter),der(11)t(1;11)(q12;q14),der(11)t(9;11)(q2…	aberrant	wild-type	wild-type	wild-type	wild-type	wild-type	wild-type	wild-type	wild-type	wild-type	wild-type	wild-type	wild-type	wild-type	wild-type	wild-type	wild-type	wild-type	wild-type	wild-type	wild-type	wild-type	wild-type	mutated	wild-type	wild-type	wild-type
P1000	76.8	2	NPM1			.	77.12	11.2	81		70.5	46,XY[20]	normal	wild-type	wild-type	wild-type	wild-type	wild-type	wild-type	wild-type	wild-type	wild-type	wild-type	wild-type	wild-type	wild-type	wild-type	wild-type	wild-type	wild-type	wild-type	wild-type	mutated	wild-type	mutated	wild-type	wild-type	wild-type	wild-type
P1001	44.6	1	NPM1			.	39.7	11.9	64		80	46,XX[20]	normal	wild-type	wild-type	wild-type	mutated	wild-type	wild-type	mutated	wild-type	wild-type	wild-type	wild-type	wild-type	wild-type	wild-type	wild-type	wild-type	wild-type	wild-type	wild-type	wild-type	wild-type		wild-type	wild-type	mutated	wild-type
P1002	39.2	1	NPM1			.	21.8	7.7	33		61	46,XX[20]	normal	wild-type	wild-type	wild-type	mutated	wild-type	mutated	mutated	wild-type	wild-type	mutated	wild-type	wild-type	wild-type	mutated	wild-type	wild-type	wild-type	wild-type	wild-type	wild-type	wild-type	wild-type	wild-type	wild-type	wild-type	wild-type
P1003	73.3	2	NPM1			.	1.44	6.2	66	1	36.5	46,XY[21]	normal	wild-type	wild-type	wild-type	wild-type	wild-type	wild-type	wild-type	wild-type	wild-type	wild-type	mutated	wild-type	wild-type	wild-type	wild-type		wild-type	wild-type	wild-type	wild-type	wild-type		wild-type	wild-type	wild-type	wild-type
P1004	77.5	2	AML, NOS	AML without maturation		.	1.79	4	2	8	74.5	47,XY,+8,del(16)(q21q23)[10]/46,XY[12]	aberrant	mutated	wild-type	wild-type	wild-type	wild-type	wild-type	wild-type	wild-type	wild-type	mutated	wild-type	wild-type	wild-type	wild-type	wild-type	wild-type	mutated	wild-type	wild-type	wild-type	wild-type	wild-type	wild-type	mutated	wild-type	wild-type
P1005	82.9	2	AML, NOS	Acute myelomonocytic leukaemia		.	37.14	8.1	48		63	47,XY,+der(3)(3pter->3p26::3p12->3q12::3q26->3q27::3q12->3qter)[2]/46,XY[20]	aberrant
P1006	67.2	2	AML, NOS	AML without maturation		.	1.6	9.6	171		56.5	46,XY[21]	normal	wild-type	wild-type	wild-type	wild-type	wild-type	wild-type	wild-type		wild-type	wild-type	wild-type	wild-type	wild-type	wild-type	wild-type	wild-type	mutated	wild-type	wild-type	wild-type	wild-type	wild-type	wild-type	wild-type	wild-type	wild-type
P1007	72.2	2	AML, NOS	Acute myelomonocytic leukaemia		.	46.6	8.6	72		41.5	46,XY[20]	normal	wild-type	wild-type	wild-type	mutated	wild-type	wild-type	mutated	wild-type	wild-type	wild-type	wild-type	wild-type	wild-type	wild-type	wild-type	wild-type	wild-type	wild-type	mutated	wild-type	mutated	wild-type	wild-type	wild-type	wild-type	wild-type
P1008	78.8	1	AML-MRC-C			no	2.67	9.07	142		72	53,XX,+X,der(5)t(5;9)(q13;q34),der(7)t(5;7)(q35;q36),+8,der(9)t(9;11)(q34;q14),+10,+11,+11,+13,+22.ish der(7)t(5;7)(q35;q36)t(5;17)(q35;p13)(TP53dim),del(17)(p13p13)(TP53-)[16]/65,idem,+1,+5,+8,+9,+der(9)t(9;11)(q34;q14),+10,+13,+14,+16,+19,+20,+20[4]/46,XX[2]	aberrant	wild-type	mutated	wild-type	wild-type	wild-type	wild-type	wild-type	wild-type	wild-type	wild-type	wild-type	wild-type	wild-type	wild-type	wild-type	wild-type	wild-type	wild-type	wild-type	wild-type	mutated	wild-type	mutated	wild-type	wild-type	wild-type
P1009	81.8	2	AML, NOS	AML with maturation		.	1.1	9.3	60		23	45,X,-Y[18]/46,XY[2]	aberrant
P1010	77.2	1	AML-MRC-C			no	2.49	7	157		39	46,XX,del(5)(q14q34)[2]/46,XX,del(5)(q14q34),der(18)t(8;18)(q12;q22)[7]/46,XX,der(3)t(3;8)(p26;q12),del(5)(q14q34)[6]/46,XX,der(1)t(1;8)(q44;q24),der(2)t(2;8)(q37;q12),del(5)(q14q34)[5]	aberrant	wild-type	wild-type	wild-type	wild-type	wild-type	wild-type	wild-type	wild-type	wild-type	wild-type	wild-type	wild-type	wild-type	wild-type	wild-type	wild-type	wild-type	wild-type	mutated	wild-type	wild-type	wild-type	wild-type	wild-type	wild-type	wild-type
P1011	53.2	1	GATA2::MECOM			.					20	46,XX,inv(3)(q21q26)[10]/45,XX,inv(3)(q21q26)x2,-7[9]/46,XX[6]	aberrant	wild-type	wild-type	wild-type	mutated	wild-type	wild-type	wild-type	wild-type	wild-type	wild-type	wild-type	wild-type	wild-type	wild-type	wild-type		wild-type	wild-type	mutated	wild-type	wild-type		wild-type	wild-type	wild-type	wild-type
P1012	86.2	2	CBFB::MYH11			.	2.2		15		61.5	47,XY,del(7)(q21q36),inv(16)(p13q22),+21.ish inv(16)(p13)(MYH11-,CBFB+)(q22)(MYH11+,CBFB+)[11]/48,idem,der(1)del(1)(p36p36)del(1)(q25q41),+21[4]/48,idem,+8[2]/46,XY[4]	aberrant	wild-type	wild-type	wild-type	wild-type	wild-type	wild-type	wild-type	wild-type	wild-type	wild-type	wild-type	wild-type	wild-type	wild-type	wild-type	wild-type	wild-type	wild-type	wild-type	wild-type	wild-type	wild-type	wild-type	mutated	wild-type	wild-type
P1013	78.3	2	AML-MRC-C			no	2.2	7.7	126		85	45,X,-Y[5]/45,X,-Y,der(7)t(7;11)(q21;q23)[3]/46,X,-Y,der(7)t(7;11)(q21;q23),+13[9]/46,XY[3]	aberrant	wild-type	wild-type	wild-type	wild-type	wild-type	wild-type	wild-type	wild-type	wild-type	wild-type	wild-type	wild-type	wild-type	wild-type	wild-type	wild-type	mutated	wild-type	wild-type	mutated	wild-type	wild-type	wild-type	wild-type	wild-type	wild-type
P1014	35.9	1	CEBPAdm			.	37.86	9.8	76		80.5	46,XX[20]	normal	wild-type	wild-type	wild-type	wild-type	wild-type	wild-type	wild-type	wild-type	wild-type	wild-type	wild-type	wild-type	wild-type	wild-type	wild-type	wild-type	wild-type	wild-type	wild-type	wild-type	wild-type	wild-type	wild-type	wild-type	wild-type	wild-type
P1015	55	1	NPM1			.	21.16	9.6	208		50	46,XX[20]	normal	wild-type	wild-type	wild-type	wild-type	wild-type	wild-type	wild-type	wild-type	wild-type	wild-type	mutated	wild-type	wild-type	wild-type	mutated	wild-type	wild-type	wild-type	wild-type	wild-type	wild-type	wild-type	wild-type	wild-type	wild-type	wild-type
P1016	88.8	1	not classifiable			.					38.5	46,XX[20]	normal
P1017	45.9	1	PML::RARA			.	83.11			91		46,XX,t(15;17)(q24;q21)[21]/46,XX[2]	aberrant
P1018	75.7	2	CBFB::MYH11			.	2.8	10.5	350	0		46,XY,t(16;16)(q22;p13)[2]/47,XY,t(16;16)(p13;q22),+22[2]/46,XY[7]	aberrant	wild-type	wild-type	wild-type	wild-type	wild-type	wild-type	wild-type	wild-type	wild-type	wild-type	wild-type	wild-type	wild-type	wild-type	mutated	wild-type	wild-type	wild-type	wild-type	wild-type	wild-type	wild-type	wild-type	wild-type	wild-type	wild-type
P1019	53.2	2	AML, NOS	AML with maturation		.	1.52	12.2	124		27	46,XY[20]	normal	mutated	wild-type	wild-type	mutated	wild-type	wild-type	wild-type	wild-type	wild-type	mutated	wild-type	wild-type	wild-type	wild-type	wild-type	wild-type	wild-type	wild-type	wild-type	wild-type	wild-type	wild-type	wild-type	wild-type	wild-type	wild-type
P1020	79.2	1	AML-MRC-C			no	7.4	8.2	100		49.5	46,XX,der(4)t(4;12)(q21;q23),-5,+der(7)t(7;21)(q11;q22),der(7)t(7;21)(q11;q22),+del(9)(q22q34),del(9)(q22q34),der(12)(5pter->5p14::12p13->12q23::5?p14->5p12::4q21->4qter),der(17)t(7;17)(q21;p13)t(7;9)(q31;q31),-21[5]/47,idem,+r(7)(p11q11)[7]/96,idemx2,-der(7)t(7;21)(q11;q22),-der(7)t(7;21)(q11;q22),+21,+21,+21,+21[3]/46,XX[5]	aberrant
P1021	78.3	2	NPM1			.	3.9	4.8	60	79	98	45,X,-Y[20]	aberrant	wild-type	wild-type	wild-type	wild-type	wild-type	wild-type	wild-type	wild-type	wild-type	mutated	wild-type	wild-type	wild-type	wild-type	wild-type	wild-type	wild-type	wild-type	wild-type	wild-type	wild-type	mutated	wild-type	wild-type	wild-type	wild-type
P1022	63.7	2	AML-MRC-C			no	19.6	10.8	70		79	46,XY,der(7)t(7;8)(q21;q23)[19]/46,XY[1]	aberrant	wild-type	wild-type	wild-type	wild-type	wild-type	wild-type	wild-type	wild-type	wild-type	wild-type	wild-type	wild-type	wild-type	wild-type	wild-type	wild-type	wild-type	wild-type	wild-type	wild-type	wild-type	wild-type	wild-type	wild-type	wild-type	wild-type
P1023	78.1	1	NPM1			.	2	8.6	49		34	46,XX[20]	normal	wild-type	wild-type	wild-type	mutated	wild-type	mutated	wild-type	wild-type	wild-type	wild-type	wild-type	wild-type	wild-type	wild-type	mutated	wild-type	wild-type	wild-type	wild-type	wild-type	wild-type	wild-type	wild-type	wild-type	wild-type	wild-type
P1024	41.9	1	NPM1			.	135.5	5.1	17	95	97	46,XX[20]	normal	wild-type	wild-type	wild-type	wild-type	wild-type	wild-type	mutated	wild-type	wild-type	wild-type	wild-type	wild-type	wild-type	wild-type	wild-type	wild-type	wild-type	wild-type	wild-type	wild-type	mutated	wild-type	wild-type	wild-type	mutated	wild-type
P1025	49.5	2	AML, NOS	AML with maturation		.	1.1	13	90		43	46,XY[21]	normal	wild-type	wild-type	wild-type	mutated	wild-type	wild-type	wild-type	wild-type	wild-type	mutated	wild-type	wild-type	wild-type	wild-type	wild-type	wild-type	wild-type	wild-type	wild-type	wild-type	wild-type		wild-type	wild-type	wild-type	wild-type
P1026	72.6	1	AML, NOS	AML without maturation		.	1.17	10.8	50		44.5	47,XX,+8[11]/46,XX[9]	aberrant	mutated	wild-type	wild-type	mutated	wild-type	wild-type	wild-type	wild-type	wild-type	wild-type	wild-type	wild-type	wild-type	wild-type	wild-type	wild-type		wild-type	wild-type	mutated	mutated	wild-type	wild-type	wild-type	wild-type	wild-type
P1027	62.9	2	NPM1			.	47.4	12.3	656		90	46,XY[20]	normal	wild-type	wild-type	wild-type	mutated	wild-type	wild-type	mutated	wild-type	wild-type	wild-type	mutated	wild-type	wild-type	wild-type	wild-type	wild-type	wild-type	wild-type	wild-type	wild-type	wild-type		wild-type	wild-type	wild-type	wild-type
P1028	88	2	AML-MRC-C			no					43	47,XY,der(5)t(5;12)(p15;p13),del(5)(q21q35),der(7)ins(7;13)(p14;q?14q21)t(7;13)(q11;q33),+8,dic(12;17)(p13;p11),+del(13)(q11q34),del(13)(q14q34),del(16)(q13q24),der(20)t(13;20)(q22;p11)del(20)(q11q13)[18]/46,XY[2]	aberrant						wild-type	wild-type
P1029	64.1	2	AML, NOS	AML with minimal differentiation		.	37.8	8.3	95		77	46,XY[20]	normal	mutated	wild-type	wild-type	wild-type	wild-type	wild-type	mutated	wild-type	wild-type	wild-type	wild-type	wild-type	wild-type	wild-type	wild-type	wild-type	mutated		wild-type	mutated	wild-type	wild-type	wild-type	wild-type	wild-type	wild-type
P1030	37.6	2	other rare rearrangements	NPM1::MLF1	MRC-C	.	18	7.6	87		38.5	47,XY,t(3;5)(q25;q35),+8[16]/46,XY[4]	aberrant	wild-type	wild-type	wild-type	wild-type	wild-type	mutated	wild-type	wild-type	mutated	wild-type	wild-type	wild-type	wild-type	mutated	wild-type	wild-type	wild-type	wild-type	wild-type	wild-type	wild-type	wild-type	wild-type	wild-type	wild-type	wild-type
P1031	67	2	PML::RARA			.					90.5	46,XY,t(15;17)(q24;q21)[14]/46,XY[6]	aberrant
P1032	71.5	2	NPM1			.	13.46	10.3	95	0	54.5	46,XY[20]	normal	wild-type	wild-type	wild-type	mutated	wild-type	wild-type	wild-type	wild-type	wild-type	wild-type	mutated	wild-type	wild-type	wild-type	wild-type	wild-type	wild-type	wild-type	wild-type	wild-type	wild-type	wild-type	wild-type	wild-type	wild-type	wild-type
P1033	80.9	2	AML, NOS	AML with maturation		.				0	21.5	46,XY[20]	normal	mutated	wild-type	wild-type	wild-type	wild-type	wild-type	wild-type	wild-type	wild-type	wild-type	wild-type	wild-type	wild-type	wild-type	wild-type		wild-type	mutated	wild-type	mutated		wild-type	wild-type	wild-type	wild-type	wild-type
P1034	43	1	PML::RARA			.	0.96	12.7	208	14	44	46,XX,t(15;17)(q24;q21)[3]	aberrant
P1035	79.4	1	AML-MRC-C			no	1.94	8.6	164	4	60.5	46,XX,del(5)(q14q34)[5]/43~46,XX,del(3)(q24q29),der(4;18)(18pter->18q23::4p16->4p11::18q21->18q22::4p11->4q21::18q22->18q23::4q21->4q26::11q22->11q23::hsr::11q24->11qter),del(5)(q14q34),+8,-11,-17,der(20)t(17;20)(q21;q11),-18,-20[cp16]	aberrant
P1036	87.2	1	AML, NOS	AML with maturation		.	1.3	9.8	34		24	46,XX[20]	normal	mutated	wild-type	wild-type	wild-type	mutated	wild-type	wild-type	wild-type	wild-type	wild-type	wild-type	wild-type	wild-type	wild-type	wild-type		wild-type	wild-type	wild-type	wild-type	wild-type		wild-type	wild-type	wild-type	wild-type
P1037	67.8	2	AML-MRC-C			yes	1.8	5.3	151		20	45,XY,der(5)del(5)(p14p15)del(5)(q21q34),der(18;21)(q10;q10)[2]/46,XY,der(5)del(5)(p14p15)del(5)(q21q34),der(21)(21pter->21q21::hsr::21q22->21qter)x2[2]/46,XY[16]	aberrant
P1038	81	2	not classifiable			.	2.5	9.7	92		13.5	46,XY[23]	normal						wild-type	wild-type
P1039	18.8	1	RUNX1::RUNX1T1			.	6	10.4	103		84.5	46,XX,der(2)t(2;12)(q24;p13),t(8;21)(q22;q22),der(12)t(2;12)(q24;p12)[13]/46,XX,der(2)t(2;12)(q24;p13),r(7)(p14q31),t(8;21)(q22;q22),der(12)t(2;12)(q24;p12)[5]/46,XX[2]	aberrant						wild-type	wild-type			wild-type	wild-type		wild-type
P1040	67	1	AML-MRC-C			no	8.5	9.8	60		20	46,XX,-7,r(18)(p11q21),+21[20]	aberrant	mutated	wild-type	wild-type	wild-type	wild-type	wild-type	wild-type	wild-type	wild-type	wild-type	wild-type	wild-type	wild-type	wild-type	mutated	wild-type	mutated	wild-type	wild-type	wild-type	wild-type	wild-type	wild-type	wild-type	wild-type	wild-type
P1041	69.3	1	AML, NOS	AML with minimal differentiation		.	1.9	11.2	101		26.5	46,XX[24]	normal	wild-type	wild-type	wild-type	wild-type	wild-type	wild-type	wild-type	wild-type	wild-type	wild-type	wild-type	wild-type	wild-type	wild-type	wild-type	wild-type	wild-type	wild-type	wild-type	mutated	wild-type	wild-type	wild-type	wild-type	wild-type	wild-type
P1042	69.7	2	AML, NOS	Acute myelomonocytic leukaemia		.					63.5	46,XY[20]	normal
P1043	77.8	2	AML, NOS	AML with maturation		.	2.1	8.9	124		64	46,XY[20]	normal	wild-type	wild-type	wild-type	mutated	wild-type	wild-type	wild-type	wild-type	wild-type	wild-type	wild-type	wild-type	wild-type	wild-type	wild-type	wild-type	mutated	wild-type	wild-type	wild-type	wild-type		wild-type	wild-type	wild-type	wild-type
P1044	88.4	2	AML, NOS	AML with minimal differentiation		.	2.55	9.3	77		49	46,XY[20]	normal	mutated	wild-type	wild-type	wild-type	wild-type	wild-type	wild-type	wild-type	wild-type	wild-type	wild-type	wild-type	wild-type	wild-type	wild-type	wild-type	wild-type	wild-type	wild-type	wild-type	wild-type		wild-type	wild-type	wild-type	wild-type
P1045	85.4	2	AML-MRC-MLD			yes					24.5	45,X,-Y[8]/46,XY[12]	aberrant	wild-type	wild-type	wild-type	wild-type	wild-type	wild-type	wild-type	wild-type	wild-type	wild-type	wild-type	wild-type	wild-type	wild-type	wild-type	wild-type	wild-type	wild-type	wild-type	wild-type	wild-type	mutated	wild-type	wild-type	wild-type	wild-type
P1046	78.3	2	AML-MRC-C			yes	3.3	7.8	139	1	27	46,XY,del(5)(q21q34)[8]/46,XY,der(5)t(5;12)(p14;q23)del(5)(q21q34),-7,der(12)t(12;20)(p11;q13)t(12;16)(q21;q22),der(16)t(12;16)(p13;q22),der(20)t(12;20)(p13;q12),+i(22)(q10)[6]/46,XY[12]	aberrant	wild-type	wild-type	wild-type	wild-type	wild-type	wild-type	wild-type	wild-type	wild-type	wild-type	wild-type	wild-type	wild-type	wild-type	wild-type	wild-type	wild-type	wild-type	mutated	wild-type	wild-type		mutated	wild-type	wild-type	wild-type
P1047	86.1	2	AML-MRC-C			no					79.5	47,XY,der(5)t(3;5)(q21;q14),+13.ish del(17)(p13p13)(TP53-)[14]/46,XY[6]	aberrant						wild-type	wild-type
P1048	54.4	2	PML::RARA			.	0.95	9.7	96		83	46,XY,der(15)(15qter->15q26::15q24->15q24::17p13->17p12::17q22->17q11::15p11->15q12::17q22->17qter),der(17)(17pter->17p13::17p12->17q11::15q22->15q24::17q21->17q21::15q24->15qter)[7]/46,XY[14]	aberrant
P1049	65.7	2	AML-MRC-C			no	31.57	10.3	83		21.5	47,XY,+8[8]/99<4n>,XXYY,+4,+5,+8,+8,+8,+8,-9,-10,-11,+12,+15,+18,+20[9]/46,XY[3]	aberrant	wild-type	wild-type	wild-type	wild-type	wild-type	wild-type	wild-type	wild-type	wild-type	wild-type	wild-type	wild-type	wild-type	wild-type	wild-type	wild-type	wild-type	wild-type	wild-type	wild-type	wild-type		wild-type	wild-type	wild-type	mutated
P1050	59.3	2	CBFB::MYH11			.	8.2	8.7	78		79	46,XY,inv(16)(p13q22)[18]/46,XY[2]	aberrant	wild-type	wild-type	wild-type	wild-type	wild-type	mutated	wild-type	wild-type	wild-type	wild-type	wild-type	wild-type	wild-type	wild-type	mutated	wild-type	wild-type	wild-type	wild-type	wild-type	wild-type	mutated	wild-type	wild-type	wild-type	wild-type
P1051	62.3	2	AML, NOS	AML without maturation		.	4.02	9.4	57		76.5	47,X,i(Y)(p10),+8[14]/46,XY[8]	aberrant	mutated	mutated	wild-type	wild-type	wild-type	wild-type	wild-type	wild-type	wild-type	mutated	wild-type	wild-type	wild-type	wild-type	wild-type	wild-type		wild-type	wild-type	mutated	wild-type	wild-type	wild-type	wild-type	wild-type	wild-type
P1052	51.3	2	AML, NOS	AML with maturation		.	13	6	38		40	47,XY,+8[13]/46,XY[7]	aberrant	wild-type	mutated	wild-type	wild-type	mutated	wild-type	wild-type	wild-type	wild-type	wild-type	wild-type	wild-type	wild-type	wild-type	mutated	wild-type	wild-type	wild-type	wild-type	wild-type	wild-type		wild-type	wild-type	wild-type	wild-type
P1053	81.2	1	AML-MRC-C			no	1.52	7.9	157		61	46,XX,t(3;14)(q21;q24),del(18)(q12q22)[12]/47,XX,t(3;14)(q21;q24),+8,del(18)(q12q22)[4]/45,X,der(X;15)(p10;q10),t(3;14)(q21;q22)[2]/46,XX[2]	aberrant	wild-type	wild-type	wild-type	wild-type	wild-type	wild-type	wild-type	wild-type	wild-type	wild-type	wild-type	wild-type	wild-type	wild-type	wild-type	wild-type	wild-type	wild-type	wild-type	wild-type	wild-type	wild-type	wild-type	wild-type	wild-type	wild-type
P1054	61.9	2	AML, NOS	AML with minimal differentiation		.	1.51	7.1	215		39.5	46,XY[21]	normal	wild-type	wild-type	wild-type	wild-type	wild-type	wild-type	wild-type	wild-type	wild-type	wild-type	wild-type	wild-type	wild-type	wild-type	wild-type	wild-type	mutated	wild-type	wild-type	mutated	wild-type	wild-type	wild-type	wild-type	wild-type	wild-type
P1055	55.5	1	AML, NOS	AML without maturation		.	0.8	7.4	94		80.5	46,XX[20]	normal	wild-type	mutated	wild-type	mutated	wild-type	wild-type	wild-type	wild-type	wild-type	wild-type	mutated	wild-type	wild-type	wild-type	wild-type	wild-type	wild-type	wild-type	wild-type	wild-type	wild-type	wild-type	wild-type	wild-type	wild-type	wild-type
P1056	72.3	2	AML, NOS	AML without maturation		.					73.5	46,XY,del(16)(q21q24)[16]/46,XY[4]	aberrant
P1057	71.3	2	AML, NOS	Acute myelomonocytic leukaemia		.	3.6	8.4	135		50	46,XY[20]	normal	wild-type	wild-type	wild-type	wild-type	wild-type	wild-type	wild-type	wild-type	wild-type	wild-type	wild-type	wild-type	wild-type	wild-type	wild-type	wild-type	mutated	mutated	wild-type	mutated	wild-type		wild-type	wild-type	wild-type	wild-type
P1058	88.5	2	AML, NOS	AML with maturation		.	2.3	9	159	2	23.5	46,XY[20]	normal	mutated	wild-type	wild-type	wild-type	wild-type	wild-type	wild-type	wild-type	wild-type	wild-type	wild-type	wild-type	wild-type	wild-type	wild-type	wild-type	mutated	wild-type	wild-type	wild-type	mutated	wild-type	wild-type	wild-type	wild-type	wild-type
P1059	64.5	1	AML, NOS	AML without maturation		.					54	46,XX,3~60dmin.ish dmin(MYC+)[10]/46,XX,inv(8)(q22q24)[4]/46,XX[6]	aberrant
P1060	85.4	2	AML-MRC-C			no	1	10.9	59		23	45,XY,del(4)(q22q35),del(5)(q14q34),del(7)(q21q36),hsr(11)(?q23),der(12)(7qter->7q21::4q35->4q22::12p13->12qter),der(16;19)(?q10;?p10),der(17)t(?12;17)(?p13;p13),r(17)(p11q11),der(18)t(17;18)(q11;q23),der(21)r(21)(p11q22)del(21)(q22q22)hsr(21)(?q22)[13]/45,idem,dup(3)(q13q29)[5]/46,XY,del(4)(q22q35),+del(5)(q14q34),del(5)(q14q34),del(7)(q21q36),r(11)(p15q23),der(12)(7qter->7q21::4q35->4q22::12p13…	aberrant
P1061	48.4	2	NPM1			.	16.3	10.55	22		59.5	47,XY,+8[2]/46,XY[19]	aberrant	wild-type	wild-type	wild-type	wild-type	wild-type	wild-type	mutated	wild-type	wild-type	wild-type	wild-type	wild-type	wild-type	wild-type	mutated		wild-type	wild-type	wild-type	wild-type	wild-type	wild-type	wild-type	wild-type	wild-type	wild-type
P1062	28.1	1	PML::RARA			.	1.2	7	25	20		46,XX,t(15;17)(q24;q21)[9]/47,XX,+8,t(15;17)(q24;q21)[11]	aberrant
P1063	75.3	2	CEBPAdm			.	105	9	64		27.5	46,XY[20]	normal	mutated	wild-type	wild-type	wild-type		wild-type	wild-type	wild-type	wild-type	wild-type	wild-type	wild-type	wild-type	wild-type	wild-type	wild-type	wild-type	wild-type	wild-type	wild-type	wild-type		wild-type	wild-type	wild-type	wild-type
P1064	70.3	1	NPM1			.	80	11	100		80	47,XX,+4[17]/46,XX[3]	aberrant	wild-type	wild-type	wild-type	wild-type	wild-type	wild-type	wild-type	wild-type	wild-type	wild-type	wild-type	wild-type	mutated	wild-type	wild-type		wild-type	wild-type	wild-type	wild-type	wild-type		wild-type	wild-type	wild-type	wild-type
P1065	72.5	2	AML-MRC-C			no	1.7	11.2	137		21.5	45,XY,del(2)(q14q37),del(5)(q14q34),-17[1]/45,idem,del(11)(p11p15)[4]/45,idem,i(11)(q10)[2]/45,idem,del(7)(q22q36)[2]	aberrant	wild-type	wild-type	wild-type	mutated	wild-type	wild-type	wild-type	wild-type	wild-type	wild-type	mutated	wild-type	wild-type	wild-type	wild-type	wild-type	wild-type	wild-type	wild-type	wild-type	wild-type		mutated	wild-type	wild-type	wild-type
P1066	71.8	2	AML, NOS	AML without maturation		.					88	46,XY[25]	normal	wild-type	mutated	wild-type	wild-type	wild-type	wild-type	mutated	wild-type	wild-type	wild-type	wild-type	wild-type	wild-type	wild-type	wild-type	wild-type	mutated	wild-type	wild-type	wild-type	wild-type	wild-type	wild-type	wild-type	wild-type	wild-type
P1067	80.3	2	AML-MRC-C			no	1.3	9.3	178		30.5	49,XY,der(2)t(2;12)(p11;p11)del(12)(p13p13),der(2)(2pter->2q22::18q21->18q23::13q14->13qter),del(5)(q14q35),del(8)(q24q24),+ider(11)(q10)del(11)(q13q21)x3,der(11)(::q23->q21::q13->q10::q10->q13::q21->q23::),der(13)t(2;13)(q22;q14),der(12)(2pter->2p11::12p11->12q24::?8q24->?8qter),del(18)(q21q23),del(20(q11q13)[7]/46,XY[1]	aberrant	wild-type	wild-type	wild-type	wild-type	wild-type	wild-type	wild-type	wild-type	wild-type	wild-type	wild-type	wild-type	wild-type	wild-type	wild-type	wild-type	wild-type	wild-type	wild-type	wild-type	wild-type	wild-type	mutated	wild-type	wild-type	wild-type
P1068	53	1	AML-MRC-C			no	9.91	9.6	61		56	46,XX,del(7)(q22q36)[7]/46,XX[14]	aberrant						wild-type	wild-type
P1069	66.2	2	CEBPAdm			.	2.46	9.8	37		54	46,XY[22]	normal	mutated	wild-type		wild-type	wild-type	wild-type	wild-type	wild-type	wild-type	wild-type	wild-type	wild-type	wild-type	wild-type	wild-type	wild-type	wild-type	wild-type	wild-type	wild-type	wild-type	wild-type	wild-type	mutated	wild-type	wild-type
P1070	76	2	NPM1			.	27.5	11.29	55		94	46,XY[15]	normal	wild-type	wild-type	wild-type	wild-type	wild-type	wild-type	mutated	wild-type	wild-type	mutated	wild-type	wild-type	wild-type	wild-type	wild-type	wild-type	wild-type	wild-type	wild-type	wild-type	wild-type	wild-type	wild-type	wild-type	wild-type	wild-type
P1071	77.5	2	AML-MRC-MLD			yes	1.51	8.3	93	19	35.5	46,XY[20]	normal	mutated	wild-type	wild-type	wild-type	wild-type	wild-type	wild-type	wild-type	wild-type	wild-type	wild-type	wild-type	wild-type	wild-type	wild-type	wild-type	mutated	wild-type	wild-type	mutated	mutated	mutated	wild-type	wild-type	wild-type	wild-type
P1072	60.2	1	NPM1			.	4.6	7.3	33	37	38.5	46,XX[20]	normal	wild-type	wild-type	wild-type	mutated	wild-type	wild-type	mutated	wild-type	wild-type	wild-type	wild-type	wild-type	wild-type	wild-type	wild-type	wild-type	wild-type	wild-type	wild-type	wild-type	wild-type	wild-type	wild-type	wild-type	wild-type	wild-type
P1073	41.9	2	NPM1			.					79.5	46,XY[21]	normal	wild-type	wild-type	wild-type	mutated	wild-type	mutated	wild-type	wild-type	wild-type	wild-type	mutated	wild-type	wild-type	wild-type	wild-type	wild-type	wild-type	wild-type	wild-type	wild-type	wild-type	wild-type	wild-type	wild-type	wild-type	wild-type
P1074	37.5	2	RUNX1::RUNX1T1			.					50.5	46,XY,t(8;21)(q22;q22),del(9)(q22q34)[18]/46,XY[2]	aberrant	wild-type		wild-type	wild-type	wild-type	wild-type	wild-type	wild-type	wild-type	wild-type	wild-type		wild-type	wild-type	mutated	wild-type	wild-type	wild-type	wild-type	wild-type		wild-type	wild-type	wild-type	wild-type	wild-type
P1075	77.8	2	AML-MRC-C			no	0.98	8.5	114	16	60.5	45,XY,-7[16]/46,XY[4]	aberrant	wild-type	wild-type	wild-type		wild-type	wild-type	wild-type	wild-type	wild-type	wild-type	wild-type	wild-type	wild-type	wild-type	wild-type	wild-type	wild-type	wild-type	wild-type	wild-type			wild-type	mutated	wild-type
P1076	80.6	1	AML, NOS	AML with maturation		.	1.7	10.5	162	2	25.5	47,XX,+15[13]/46,XX[7]	aberrant	wild-type	wild-type	wild-type	wild-type	wild-type	wild-type	wild-type	wild-type	wild-type	wild-type	wild-type	wild-type	wild-type	wild-type	wild-type	wild-type	wild-type	wild-type	wild-type	wild-type	wild-type	mutated	wild-type	wild-type
P1077	44.8	1	AML-MRC-MLD			yes	20.3	7.3	54	5	21	46,XX[20]	normal	wild-type	wild-type	wild-type	wild-type	wild-type	wild-type	wild-type	wild-type	wild-type	wild-type	wild-type	wild-type	wild-type	wild-type	wild-type	wild-type	wild-type	wild-type	wild-type	wild-type	wild-type		wild-type	wild-type	wild-type	wild-type
P1078	59.3	1	AML-MRC-C			no					20.5	43,XX,-3,der(5)t(3;5)(q12;q14),der(6)inv(6)(q11p25)t(6;21)(p25;q11),r(7)(p11q11),dic(12;17)(p12;p13),-21[13]/42,XX,-3,der(5)t(3;5)(q12;q14),der(6)inv(6)(q11p25)t(6;21)(p25;q11),-7,i(8)(q10),dic(12;14)(p12;p11),-21[7]	aberrant	wild-type	wild-type	wild-type	wild-type	wild-type	wild-type	wild-type	wild-type	wild-type	wild-type	wild-type	wild-type	wild-type	wild-type	wild-type	wild-type	wild-type	wild-type	wild-type	wild-type	wild-type	wild-type	mutated	wild-type	wild-type	wild-type
P1079	79	1	AML-MRC-C			no					60.5	46,XX,t(1;3)(p36;q21),del(5)(q14q32)[19]/46,XX[1]	aberrant						wild-type	wild-type			wild-type	wild-type
P1080	83.3	1	AML-MRC-C			no	22.2	7.8	54		24.5	92<4n>,XXXX,der(5)t(4;5)(?q31;q14)[5]/46,XX[17]	aberrant
P1081	76.3	1	AML-MRC-C			no	12	6	80		42	48,XX,+21,+21[8]/49,XX,+13,der(16)t(2;16)(p16;p13),+21,+21[13]/46,XX[3]	aberrant	wild-type	wild-type	wild-type	wild-type	wild-type	wild-type	wild-type	wild-type	wild-type	wild-type	wild-type	wild-type	wild-type	wild-type	wild-type	wild-type	mutated	wild-type	wild-type	mutated	wild-type		wild-type	wild-type	wild-type	wild-type
P1082	58.7	2	AML, NOS	AML with maturation		.	66.8	13.3	21		32	46,XY[20]	normal	wild-type	wild-type	wild-type	wild-type	wild-type	wild-type	wild-type	wild-type	wild-type	wild-type	wild-type	wild-type	wild-type	wild-type	wild-type	wild-type	wild-type	wild-type	wild-type	mutated	wild-type	mutated	wild-type	wild-type	wild-type	wild-type
P1083	58.1	2	AML, NOS	AML with maturation		.	9.4	10	32		31.5	46,XY[20]	normal	mutated	mutated	wild-type	wild-type	wild-type	wild-type	wild-type	wild-type	wild-type	wild-type	wild-type	wild-type	wild-type	wild-type	mutated	wild-type	mutated	wild-type	wild-type	mutated	mutated		wild-type	wild-type	wild-type	wild-type
P1084	59.5	1	NPM1			.	5.9	11.1	110		20	46,XX[21]	normal	wild-type	wild-type	wild-type	mutated	wild-type	wild-type	wild-type	wild-type	wild-type	wild-type	wild-type	wild-type	wild-type	wild-type	wild-type	wild-type	wild-type	wild-type	wild-type	wild-type	wild-type	wild-type	wild-type	wild-type	wild-type	wild-type
P1085	79.4	2	AML-MRC-C			no	0.8	10.4	126	0	25	44,XY,der(4)t(4;7)(q12;q32),der(7)t(7;?8)(q31;q22)t(4;?8)(q34;q24),-8,+10,-16,der(16;17)(q10;q10)[9]/46,XY[15]	aberrant	wild-type	wild-type	wild-type	wild-type	wild-type	wild-type	wild-type	wild-type	wild-type	wild-type	wild-type	wild-type	wild-type	wild-type	wild-type	wild-type	wild-type	wild-type	wild-type	wild-type		wild-type	mutated	wild-type	wild-type	wild-type
P1086	79.8	2	AML-MRC-C			no	27.8	9	98	82	91.5	48,XY,+8,der(8;13)(p10;q10),r(8)(p11q11),-9,+10,der(16)t(9;16)(q34;p13),+20,+22[2]/49,idem,+r(8)(p11q11)[2]/46,XY[11]	aberrant	wild-type	wild-type	wild-type	wild-type	wild-type	mutated	wild-type	wild-type	wild-type	wild-type	wild-type	wild-type	wild-type	wild-type	wild-type	wild-type	wild-type	wild-type	wild-type	wild-type	wild-type		mutated	wild-type	wild-type	wild-type
P1087	82.4	2	AML-MRC-MLD			yes	3.5	9.6	28		35.5	46,XY[20]	normal	wild-type	wild-type	wild-type	mutated	wild-type	wild-type	wild-type	wild-type	wild-type	wild-type	wild-type	wild-type	wild-type	wild-type	wild-type	wild-type	wild-type	wild-type	wild-type	mutated	wild-type	mutated	mutated	wild-type	wild-type	wild-type
P1088	65.9	1	NPM1			.	0.8	6.9	45		25	46,XX[20]	normal	wild-type	wild-type	wild-type	wild-type	wild-type	wild-type	wild-type	wild-type	wild-type	wild-type	wild-type	wild-type	wild-type	wild-type	wild-type	wild-type	wild-type	wild-type	wild-type	wild-type	mutated	wild-type	wild-type	wild-type	wild-type	wild-type
P1089	87.5	1	AML, NOS	AML with maturation		.	184	10	22		76	46,XX[20]	normal
P1090	79.3	2	AML, NOS	Acute myelomonocytic leukaemia		.	25	11.69	63		51	47,XY,+8[7]/46,XY[13]	aberrant	mutated	wild-type	wild-type	wild-type	wild-type	wild-type	wild-type	wild-type	wild-type	wild-type	wild-type	wild-type	wild-type	wild-type	wild-type	wild-type	wild-type	wild-type	wild-type	mutated	wild-type	mutated	wild-type	wild-type	wild-type	wild-type
P1091	89.3	2	not classifiable			.	21.31			48		46,XY[20]	normal
P1092	56.8	2	AML-MRC-C			no	12.9	9.4	118		95	46,XY,del(12)(p12p13)[9]/46,XY,del(7)(q22q34)[3]/46,XY[9]	aberrant	wild-type	mutated		mutated	wild-type	wild-type	wild-type	wild-type	wild-type	wild-type	mutated	wild-type	wild-type	wild-type	mutated	wild-type	mutated	wild-type	wild-type	wild-type	wild-type	wild-type	wild-type	wild-type	wild-type	wild-type
P1093	75.5	2	AML, NOS	Acute myelomonocytic leukaemia		.	83.5	9.8	72		40	45,X,-Y[20]	aberrant
P1094	76.7	1	AML-MRC-C			no	32	6.1	13		25.5	46,XX,del(5)(q23q32)[8]/46,XX[12]	aberrant	mutated	wild-type	wild-type	mutated	wild-type	wild-type	wild-type	wild-type	wild-type	wild-type	wild-type	wild-type	wild-type	wild-type	wild-type		mutated	wild-type	mutated	wild-type	wild-type	wild-type	wild-type	wild-type	wild-type	wild-type
P1095	80.4	1	AML, NOS	AML with maturation		.					52	46,XX[20]	normal
P1096	75.6	1	not classifiable			.					24.5	46,XX[20]	normal
P1097	80.2	1	AML-MRC-C			yes	3.05	10.8	63		27	45,XX,der(2)t(2;3)(q33;q25),-3,i(5)(p10),der(6)t(6;9)(p21;p13)[5]/67<3n>,XX,-X,+der(2)t(2;3)(q33;q25),der(2)t(2;3)(q33;q25),-3,i(5)(p10),-7,+8,-10,-16,+17,-18,+19[2]/46,XX[17]	aberrant	wild-type	wild-type	wild-type	wild-type	wild-type	wild-type	wild-type	wild-type	wild-type	wild-type	wild-type	wild-type	wild-type	wild-type	wild-type	wild-type	wild-type	wild-type	wild-type	wild-type	wild-type	wild-type	mutated	wild-type	wild-type	wild-type
P1098	82.9	2	PML::RARA			.	0.72	11.2	46		88	46,XY,t(15;17)(q24;q21)[7]/46,XY[16]	aberrant
P1099	76.1	1	AML-MRC-C			yes	0.7	6.4	8		21	44,XX,-7,der(16;17)(p10;q10)[14]/46,XX[7]	aberrant
P1100	59.6	2	not classifiable			.	1.46	6.1	58		40	46,XY[20]	normal
P1101	84.3	1	AML, NOS	AML with maturation		.				5	30.5	47,XX,+15[10]/46,XX[4]	aberrant	wild-type	mutated	wild-type	mutated	wild-type	wild-type	wild-type	wild-type	wild-type	wild-type	mutated	wild-type	wild-type	wild-type	wild-type	wild-type	mutated	wild-type	wild-type	wild-type	wild-type	wild-type	wild-type	wild-type	wild-type	wild-type
P1102	80.7	2	NPM1			.	15.3	6.92	40	81	87	46,XY[21]	normal	wild-type	wild-type	mutated		wild-type	wild-type	mutated	wild-type	wild-type	wild-type	wild-type	wild-type	wild-type	wild-type	wild-type		wild-type	wild-type	wild-type	wild-type	wild-type	wild-type	wild-type	wild-type	wild-type	wild-type
P1103	76.8	2	AML, NOS	AML without maturation		.	3.2	10.9	114		86.5	46,XY[13]	normal	mutated	wild-type		wild-type	wild-type	wild-type	wild-type	wild-type	wild-type	wild-type	mutated	wild-type	wild-type	wild-type	wild-type		mutated	wild-type	wild-type	mutated	wild-type	wild-type	wild-type	wild-type	wild-type	wild-type
P1104	47.2	2	NPM1			.	85.31	11.5	16		24.5	46,XY[21]	normal	wild-type	wild-type	wild-type	wild-type	wild-type	wild-type	wild-type	wild-type	wild-type	wild-type	wild-type	wild-type	wild-type	mutated	wild-type	wild-type	wild-type	wild-type	wild-type	wild-type	wild-type	wild-type	wild-type	wild-type	wild-type	wild-type
P1105	68.4	1	PML::RARA			.	1.03	9.59	76		87	46,XX,inv(1)(p13q21)[14]/46,XX,inv(1)(p13q21),t(15;17)(q24;q21)[6]	aberrant
P1106	81.9	2	NPM1			.	5.5	8.9	25	3	92.5	45,X,-Y[4]/45,X,-Y,der(20)t(17;20)(q21;p12)[12]/45,X,-Y,der(6)t(6;17)(q26;q21),der(20)t(17;20)(q21;p12)[9]	aberrant	wild-type	wild-type	wild-type	wild-type	wild-type	mutated	wild-type	wild-type	wild-type	wild-type	wild-type	wild-type	wild-type	wild-type	wild-type	wild-type	wild-type	wild-type	wild-type	wild-type	wild-type	mutated	wild-type	wild-type	wild-type	wild-type
P1107	51.8	2	CBFB::MYH11			.					75.5	46,XY,inv(16)(p13q22)[20]	aberrant	wild-type	wild-type	wild-type	wild-type	wild-type	wild-type	wild-type	wild-type	wild-type	wild-type	wild-type	wild-type	mutated	wild-type	wild-type	wild-type	wild-type	wild-type	wild-type	wild-type	wild-type	wild-type	wild-type	wild-type	wild-type	wild-type
P1108	58.8	2	AML-MRC-C			no	1.58	9.2	77		21	45,XY,-7,del(20)(q11q13)[15]/46,XY[5]	aberrant	wild-type	wild-type	wild-type	mutated	mutated	wild-type	wild-type	wild-type	wild-type	wild-type	wild-type	wild-type	wild-type	wild-type	wild-type	wild-type	mutated	wild-type	wild-type	wild-type	wild-type	mutated	wild-type	wild-type	wild-type	wild-type
P1109	65.3	2	AML, NOS	AML with maturation		.	31.13	8	25		87.5	46,XY[20]	normal
P1110	67.7	2	GATA2::MECOM			.					56.5	45,X,-Y[5]/44,X,-Y,der(3)t(3;3)(q21;q26),der(3)(3pter->3q21::3q26->3q29::3q11->3q21::3q26->3qter),-7[17]	aberrant	wild-type	wild-type	wild-type	mutated	wild-type	mutated	wild-type	wild-type	wild-type	wild-type	wild-type	wild-type	wild-type	wild-type	wild-type	wild-type	wild-type	wild-type	wild-type	wild-type		wild-type	wild-type	wild-type	wild-type	wild-type
P1111	65.2	2	AML-MRC-C			no	1.9	8.1	76	6	38	44,XY,del(5)(q14q34),der(7)t(7;22)(q21;q11)t(21;22)(q22;q12),der(8)t(8;22)(q24;q13),der(11)t(11;15)(p14;q14),der(13)t(13;20)(p11;q12),dic(15;17)(q11;p11),del(20)(q11q13),der(21)r(21;22)(p11q22;q12q13),-22[6]/46,XY,del(5)(q14q34),-7,der(11)t(11;15)(p14;q14),der(13)t(13;20)(p11;q12),dic(15;17)(q11;p11),der(18;21)(q10;q10),del(20)(q11q13),+r(21)(p11q11)x3[7]/46,XY,del(5)(q14q34),-7,der(11)t(11;15)(p…	aberrant	wild-type	wild-type	wild-type	wild-type	wild-type	wild-type	wild-type	wild-type	wild-type	wild-type	wild-type	wild-type	wild-type	wild-type	wild-type	wild-type	wild-type	wild-type	wild-type	wild-type	wild-type	mutated	mutated	wild-type	wild-type	wild-type
P1112	70.2	2	AML, NOS	AML with maturation		.					22.5	46,XY[20]	normal	wild-type	wild-type	wild-type	wild-type	wild-type	wild-type	wild-type	wild-type	wild-type	wild-type	wild-type	wild-type	wild-type	wild-type	wild-type	wild-type	wild-type	wild-type	wild-type	wild-type	wild-type	wild-type	wild-type	wild-type	wild-type	wild-type
P1113	56.2	1	AML, NOS	AML without maturation		.	1.28	9.8	85		20	46,XX[20]	normal	wild-type	wild-type	wild-type	wild-type	wild-type	wild-type	wild-type	wild-type	wild-type	wild-type	mutated	wild-type	wild-type	wild-type	wild-type	wild-type	wild-type	wild-type	wild-type	wild-type	wild-type		wild-type	wild-type	wild-type	wild-type
P1114	78.4	1	CBFB::MYH11			.	6.3	9	76	25	30	46,XX,inv(16)(p13q22)[17]/46,XX[3]	aberrant	wild-type	wild-type	wild-type	wild-type	wild-type	wild-type	wild-type	wild-type	wild-type	wild-type	wild-type	wild-type	wild-type	wild-type	wild-type	wild-type	wild-type	wild-type	wild-type	wild-type	wild-type	wild-type	wild-type	wild-type	wild-type	wild-type
P1115	65.8	2	AML-MRC-C			no	6.4	6.7	65		83.5	46,XY,del(7)(q21q34)[10]/46,XY[10]	aberrant	wild-type	wild-type	wild-type	wild-type	wild-type	wild-type	wild-type	wild-type	wild-type	mutated	wild-type	wild-type	wild-type	wild-type	wild-type		wild-type	wild-type	wild-type	mutated	wild-type	wild-type	wild-type	wild-type	wild-type	wild-type
P1116	81.8	2	AML, NOS	AML without maturation		.	1.85	8.9	190		77	46,XY[20]	normal												wild-type
P1117	82.5	1	AML, NOS	AML with maturation		.	18.6	7.3	76		71.5	46,XX[21]/Normvariante:inv(1)(p13q21)[0]	normal
P1118	52.3	1	NPM1			.	1.6	6.5	18		32	46,XX[20]	normal	wild-type	wild-type	wild-type	wild-type		wild-type	wild-type	wild-type	wild-type	wild-type	wild-type	wild-type	wild-type	wild-type	mutated	wild-type	wild-type	wild-type	wild-type	wild-type	mutated	wild-type	wild-type	wild-type	wild-type	wild-type
P1119	74.8	1	NPM1			.	1.31	12	143		77.5	46,XX[20]	normal	wild-type	wild-type	wild-type	wild-type	wild-type	wild-type	wild-type	wild-type	wild-type	wild-type	mutated	wild-type	wild-type	wild-type	wild-type	wild-type	wild-type	wild-type	wild-type	mutated	wild-type		wild-type	wild-type	wild-type	wild-type
P1120	51.9	1	AML-MRC-C			no	2.2	7.2	53		46	45,X,der(X)t(X;16)(q28;p12),der(4)(4pter->4q13::15q22->15q26::21q22->21qter),r(5)(p11q11),der(14)t(5;14)(q33;q32),der(15)(15pter->15q11::?21q22->?21qter),der(15)(21qter->21q22::15q15->15q10::15q10->15qter),-16,-17,der(17)t(5;17)(p13;p13),der(21)(21pter->21q22::21q11->21q22::21q22->21qter),+del(21)(q21q22)[21]	aberrant	wild-type	wild-type	wild-type	wild-type	wild-type	wild-type	wild-type	wild-type	wild-type	wild-type	wild-type	wild-type	wild-type	wild-type	wild-type	wild-type	wild-type	wild-type	wild-type	wild-type	wild-type	wild-type	mutated	wild-type	wild-type	wild-type
P1121	56.9	2	CBFB::MYH11			.					4	46,XY,inv(16)(p13q22)[25]	aberrant
P1122	78.7	1	AML, NOS	AML with minimal differentiation		.	2.9	10.3	230		29.5	46,XX[20]	normal	wild-type	mutated	wild-type	wild-type	wild-type	wild-type	wild-type	wild-type	wild-type	wild-type	mutated	wild-type	wild-type	wild-type	wild-type	wild-type	mutated	wild-type	wild-type	mutated	wild-type	wild-type	wild-type	wild-type	wild-type	wild-type
P1123	58.7	1	AML-MRC-MLD			yes	1.17	6	121		52	46,XX[20]	normal	wild-type	wild-type	wild-type	wild-type	wild-type	wild-type	wild-type	wild-type	wild-type	wild-type	wild-type	wild-type	wild-type	wild-type	wild-type	wild-type	wild-type	wild-type	mutated	wild-type	wild-type	wild-type	wild-type	mutated	wild-type	wild-type
P1124	79.3	2	PML::RARA			.	1.6	14.2	114	1	46.5	46,XY,t(15;17)(q24;q21)[9]/46,XY[17]	aberrant
P1125	88.7	1	AML-MRC-C			no	0.8	6.4	40	3	39.5	46,XX,del(5)(q14q34)[6]/46,XX,del(5)(q14q34),der(7)t(7;8)(q21;?q24),r(8)(p11q21),der(17)t(8;17)(?p11;p11)[3]/46,XX,del(5)(q14q34),der(6)t(6;9)(p22;?q21),der(7)t(7;8)(q21;?q24),r(8)(p11q21),der(17)t(8;17)(?p11;p11)[4]/46,XX,del(5)(q14q34),der(11)ins(11;13)(p14;q?12q?13)t(11;13)(q23;q31),der(13)t(11;13)(q23;q12)[3]	aberrant
P1126	46.8	2	AML, NOS	AML with maturation		.					30.5	46,XY[20]	normal	wild-type	wild-type	wild-type	wild-type	wild-type	wild-type	wild-type	wild-type	wild-type	wild-type	wild-type	wild-type	wild-type	wild-type	wild-type	wild-type	wild-type	wild-type	wild-type	wild-type	wild-type	wild-type	wild-type	wild-type	wild-type	wild-type
P1127	84.2	1	GATA2::MECOM			.				2	25	46,XX[20]	normal	wild-type	wild-type	wild-type	wild-type	wild-type	wild-type	wild-type	wild-type	wild-type	wild-type	wild-type	wild-type	wild-type	wild-type	wild-type	wild-type	wild-type	wild-type	mutated	wild-type	wild-type	wild-type	wild-type	wild-type	wild-type	wild-type
P1128	26.9	2	CBFB::MYH11			.	40.3	7.7	21	58	74	46,XY,inv(16)(p13q22)[20]	aberrant	wild-type	wild-type	wild-type	wild-type	wild-type	wild-type	mutated	wild-type	wild-type	wild-type	wild-type	wild-type	wild-type	wild-type	wild-type	wild-type	wild-type	wild-type	wild-type	wild-type	wild-type	wild-type	wild-type	wild-type		wild-type
P1129	67.3	2	NPM1			.	82	10	144	74	82	46,XY[33]	normal	wild-type	wild-type	wild-type	mutated	wild-type	wild-type	mutated	wild-type	wild-type	wild-type	wild-type	wild-type	wild-type	wild-type	wild-type	wild-type	wild-type	wild-type	wild-type	wild-type	wild-type		wild-type	wild-type	wild-type	wild-type
P1130	76.3	1	AML, NOS	AML without maturation		.	113.5	8.6	105		88.5	48,XX,+4,+8[6]/46,XX[3]	aberrant
P1131	82.2	2	AML, NOS	AML with maturation		.	6.1	6.5	587	43	59	46,XY[21]	normal
P1132	47.5	2	AML, NOS	AML without maturation		.	1.5	6.7	27		37	47,XY,+8[7]/46,XY[23]	aberrant	wild-type	mutated	wild-type	wild-type	wild-type	wild-type	wild-type	wild-type	wild-type	wild-type	mutated	wild-type	wild-type	wild-type	wild-type	wild-type	wild-type	wild-type	wild-type	mutated	wild-type	wild-type	wild-type	wild-type	wild-type	wild-type
P1133	77.4	2	AML-MRC-C			yes	7.25	8.5	64		50.5	44,X,-Y,der(4)t(4;10)(p16;q24),der(5)(8qter->8q23::5p11->5q21::12q13->12qter),der(7)t(7;15)(p15;q21),der(8)t(8;22)(q22;q12)x2,t(9;12)(q32;q24),der(10)(10pter->10q21::18q11->18q12::?21q22->?21qter),del(12)(q13q24),der(13;18)(q10;p10),der(15)t(5;15)(q34;q21),del(22)(q12q13),der(22)(22pter->22q13::?10q21->?10q23::8q23->8qter)[20]	aberrant	wild-type	wild-type	wild-type	wild-type	wild-type	wild-type	wild-type	wild-type	wild-type	wild-type	wild-type	wild-type	wild-type	wild-type	wild-type	wild-type	wild-type	wild-type	wild-type	wild-type	wild-type		mutated	wild-type	wild-type	wild-type
P1134	80.2	2	AML-MRC-C			no					55	45,XY,der(2)t(2;7)(q24;p12),-7,+der(7;7;7)(10pter->10p12::11q23->11q23::7p12->7q11::2q24->2q32::10q21->10q23::7p11->7q11::2q32->2q33::7p12->7q21::11q23->11q23::10p12->10pter),-10[16]/46,idem,+der(5)t(5;9)(p11;q32)t(5;9)(q11;q32),der(5)t(5;9)(q11;p23),der(9)t(5;9)(q11;p21),der(14)t(9;14)(p22;p11)[2]/46,XY,der(2)t(2;7)(q24;p12),der(7)t(7;13)(p12;q13)t(2;7)(q22;q21),r(9)(p11q11),der(10)t(9;10)(p21;p…	aberrant	wild-type	wild-type	wild-type	wild-type	wild-type	wild-type	wild-type	wild-type	wild-type	wild-type	wild-type	wild-type	wild-type	mutated	wild-type	wild-type	wild-type	wild-type	wild-type	wild-type	wild-type	mutated	wild-type	wild-type	wild-type	wild-type
P1135	76.7	2	AML, NOS	AML with maturation		.	1.3	7.4	35		25.5	46,XY[20]	normal	wild-type	wild-type	wild-type	wild-type	wild-type	wild-type	wild-type	wild-type	wild-type	wild-type	wild-type	wild-type	wild-type	wild-type	wild-type	wild-type	wild-type	wild-type	wild-type	wild-type	mutated	wild-type	wild-type	wild-type	wild-type	mutated
P1136	22	2	AML, NOS	AML with maturation		.	1.1	8.8	57		35	46,XY,+1,der(1;22)(q10;q10)[15]/47,XY,+1,der(1;22)(q10;q10),+8[6]	aberrant	wild-type	wild-type	wild-type	wild-type	wild-type	wild-type	wild-type	wild-type	wild-type	wild-type	wild-type	wild-type	wild-type	wild-type	wild-type	wild-type	mutated	wild-type	wild-type	wild-type	wild-type	wild-type	wild-type	wild-type	wild-type	wild-type
P1137	79.4	2	NPM1			.	94.9	9.1	32		95.5	45,X,-Y[17]/46,XY[3]	aberrant						wild-type	wild-type
P1138	83.1	2	AML-MRC-C			no					20	47,XY,del(5)(q14q34),+8[19]/46,XY[1]	aberrant	wild-type	wild-type	wild-type	mutated	wild-type	wild-type	wild-type	wild-type	wild-type	wild-type	wild-type	wild-type	wild-type	wild-type	wild-type	wild-type	wild-type		wild-type	mutated	wild-type	wild-type	wild-type	wild-type	wild-type	wild-type
P1139	78	2	AML-MRC-C			yes					25	46,XY,del(5)(q14q34)[6]/46,idem,dup(1)(p32p36)[2]/45,idem,dup(1)(p32p36),der(3;21)(3pter->3q11::3q26->3q26::3q28->3q26::21q22->21q10::21q10->21q22::3q26->3q26::21q11->21q22::3q26->3qter),del(7)(q11q35)[2]/45,idem,dup(1)(p32p36),der(3;21)(3pter->3q11::3q26->3q26::3q28->3q26::21q22->21q10::21q10->21q22::3q26->3q26::21q11->21q22::3q26->3qter),del(7)(q11q35),hsr(11)(q23)[7]	aberrant	wild-type	wild-type	wild-type	wild-type	wild-type	wild-type	wild-type	wild-type	wild-type	wild-type	wild-type	wild-type	wild-type	wild-type	wild-type	wild-type	wild-type	wild-type	wild-type	wild-type	wild-type	wild-type	mutated	wild-type	wild-type	wild-type
P1140	26.9	1	PML::RARA			.	0.5	9.9	120	0	57.5	46,XX,t(15;17)(q24;q21)[10]/46,XX[10]	aberrant
P1141	75.2	2	AML, NOS	AML without maturation		.	49.6	9.4	100	9	70	48,XY,+8,+19[14]/46,XY[6]	aberrant	mutated	wild-type	wild-type	wild-type	mutated	wild-type	wild-type	wild-type	wild-type	wild-type	wild-type	wild-type	wild-type	wild-type	wild-type	wild-type	wild-type	wild-type	wild-type	wild-type			wild-type	wild-type	wild-type	mutated
P1142	84.7	1	AML-MRC-C			no	1	9.4	97		43	56,XX,+1,+4,+del(5)(q14q34),del(5)(q14q34),+6,+6,der(7)t(7;17)(q21;p13),+11,+13,der(17)r(17)(p13q21)hsr(17)(q11),+der(22)t(17;22)(q21;q12)x3,der(22)t(17;22)(q21;q12)[15]/46,XX[6]	aberrant	wild-type	wild-type	wild-type	wild-type	wild-type	wild-type	wild-type	wild-type	wild-type	wild-type	wild-type	wild-type	wild-type	wild-type	wild-type	wild-type	wild-type	wild-type	wild-type	wild-type	wild-type	wild-type	mutated	wild-type	wild-type	wild-type
P1143	80.9	1	AML, NOS	Acute myelomonocytic leukaemia		.	30.03	9.8	34	17	23.5	47,XX,+8[15]/46,XX[5]	aberrant	wild-type	wild-type	wild-type	wild-type	wild-type	mutated	mutated	wild-type	wild-type	wild-type	mutated	wild-type	wild-type	wild-type	mutated	wild-type	wild-type	wild-type	wild-type	mutated	wild-type	wild-type	wild-type	wild-type	wild-type	wild-type
P1144	86.3	2	AML, NOS	AML with maturation		.	1.9	9.3	40		57	46,XY[20]	normal	wild-type	wild-type	wild-type	wild-type	wild-type	wild-type	wild-type	wild-type	wild-type	mutated	wild-type	wild-type	wild-type	wild-type	wild-type	wild-type	mutated	wild-type	mutated	mutated	wild-type	wild-type	wild-type	wild-type	wild-type	wild-type
P1145	75.9	2	CBFB::MYH11			.					32	46,XY,inv(16)(p13q22)[8]/46,XY[4]	aberrant	wild-type	wild-type	wild-type	mutated	wild-type	wild-type	wild-type	wild-type	wild-type	wild-type	wild-type	wild-type	wild-type	wild-type	mutated	wild-type	wild-type	wild-type	wild-type	wild-type		wild-type	wild-type	wild-type	wild-type	wild-type
P1146	75.6	2	NPM1			.					80.5	45,X,-Y[20]	aberrant	wild-type	wild-type	wild-type	wild-type	wild-type	mutated	mutated	wild-type	wild-type	wild-type	wild-type	wild-type	wild-type	wild-type	wild-type		wild-type	wild-type	wild-type	wild-type	wild-type	wild-type	wild-type	wild-type	wild-type	wild-type
P1147	65.3	1	not classifiable			.	70.34	10.1	151	26		46,XX[20]	normal												wild-type
P1148	84.3	2	not classifiable			.	4.07	8.6	15	56		47,XY,+8[18]/46,XY[2]	aberrant						wild-type	wild-type			wild-type	wild-type
P1149	76.6	2	AML, NOS	AML with maturation		.	2.2	11.5	53	1	42.5	46,XY[15]	normal	mutated	wild-type	wild-type	wild-type	mutated	wild-type	wild-type	wild-type	wild-type	wild-type	wild-type	wild-type	wild-type	wild-type	wild-type	wild-type	wild-type	mutated	wild-type	wild-type	wild-type	wild-type	wild-type	wild-type	wild-type	wild-type
P1150	68.3	1	AML-MRC-C			no	0.93	8.2	19	6	73	48,XX,der(4)t(4;7)(q35;q21),del(5)(q14q34),der(7)t(1;7)(p34;q21),t(8;22)(q24;q11),del(20)(q11q13),+i(21)(q10),der(21)(21qter->21q11::20q13->20q11::21p11->21qter),+der(22)t(8;22)(q24;q11)[5]/47,XX,der(4)t(4;7)(q35;q21),del(5)(q14q34),der(7)t(1;7)(p34;q21),t(8;22)(q24;q11),-17,der(20)t(20;21)(q11;q11),+21,der(21)(21qter->21p11::20q12->20q11::17q21->17qter),+der(22)t(8;22)(q24;q11)[1]/46,XX[3]	aberrant	wild-type	wild-type	wild-type	wild-type	wild-type	wild-type	wild-type	wild-type	wild-type	wild-type	wild-type	wild-type	wild-type	wild-type	wild-type	wild-type	wild-type	wild-type	wild-type	wild-type	wild-type	wild-type	mutated	wild-type	wild-type	wild-type
P1151	46.3	1	other rare rearrangements	other KMT2A	NOS	.	2.1	6.8	29		94.5	46,XX,t(10;11)(p12;q23)[20]	aberrant	wild-type	wild-type	wild-type	wild-type	wild-type	wild-type	wild-type	wild-type	wild-type	wild-type	wild-type	wild-type	wild-type	wild-type	mutated	wild-type	wild-type	wild-type	wild-type	wild-type	wild-type	wild-type	wild-type	wild-type	wild-type	wild-type
P1152	79.8	2	AML, NOS	AML with maturation		.	1.3	8.2	40		56.5	46,XY[20]	normal						wild-type	wild-type
P1153	76.1	1	AML, NOS	AML with maturation		.	2.6	11.4	71		57.5	46,XX[20]	normal	wild-type	wild-type	wild-type	mutated	wild-type	wild-type	wild-type	wild-type	wild-type	wild-type	mutated	wild-type	wild-type	wild-type	wild-type	wild-type	wild-type	wild-type	wild-type	wild-type	wild-type	wild-type	mutated	wild-type	wild-type	wild-type
P1154	71.7	2	NPM1			.	19.65	10.6	30		22	46,XY[20]	normal	wild-type	wild-type	wild-type	wild-type	wild-type	wild-type	wild-type	wild-type	wild-type	wild-type	wild-type	mutated	wild-type	wild-type	mutated	wild-type	wild-type	wild-type	mutated	mutated	wild-type	wild-type	wild-type	wild-type	wild-type	wild-type
P1155	56.3	1	NPM1			.	48	12.6	151	7	36	46,XX[20]	normal	wild-type	wild-type	wild-type	mutated	wild-type	wild-type	wild-type	wild-type	wild-type	wild-type	wild-type	wild-type	wild-type	wild-type	wild-type		wild-type	wild-type	wild-type	wild-type	wild-type		wild-type	wild-type	wild-type	wild-type
P1156	68.3	2	AML-MRC-C			no					43.5	48,XY,+der(1;5)(q10;p10),+8,der(20)t(17;20)(q24;q13)[4]/48,XY,+5,+der(5;22)(p10;q10),der(5;22)(p10;q10),+8,der(20)t(17;20)(q24;q13)[3]/47,XY,der(4)t(1;4)(q21;p16),+8,der(20)t(17;20)(q24;q13)[3]/48,XY,+1,der(1;5)(q10;q10),+5,del(5)(q14q34),+8,der(20)t(17;20)(q24;q13)[2]	aberrant	wild-type	wild-type	wild-type	wild-type	wild-type	wild-type	wild-type	wild-type	wild-type	wild-type	wild-type	wild-type	wild-type	wild-type	wild-type	mutated	wild-type	wild-type	wild-type	wild-type	wild-type	wild-type	wild-type	wild-type	wild-type	wild-type
P1157	65.9	2	NPM1			.	3.5	7.1	130	10	22	46,XY,del(3)(p13p21)[14]/46,XY[6]	aberrant	wild-type	wild-type	wild-type	wild-type	wild-type	wild-type	wild-type	wild-type	wild-type	wild-type	wild-type	wild-type	wild-type	wild-type	wild-type	wild-type	wild-type	wild-type	wild-type	wild-type		wild-type	wild-type	wild-type	wild-type	wild-type
P1158	79.4	2	AML, NOS	AML with maturation		.	7.91	6.6	46		49.5	46,XY[20]	normal	wild-type	wild-type	wild-type	wild-type	wild-type	wild-type	wild-type	wild-type	wild-type	mutated	wild-type	wild-type	wild-type	wild-type	wild-type	wild-type	wild-type	wild-type	wild-type	mutated	wild-type		wild-type	wild-type	wild-type	wild-type
P1159	57.6	2	NPM1			.	21.46	14.1	172	2	40	45,X,-Y[9]/47,XY,+8,der(12)t(12;17)(p13;q22)[2]/46,XY[17]	aberrant	wild-type	wild-type	wild-type	wild-type	wild-type		wild-type	wild-type	wild-type	wild-type	wild-type	wild-type	wild-type	wild-type	wild-type	wild-type	wild-type	wild-type	wild-type	wild-type	wild-type	wild-type	wild-type	wild-type	wild-type	wild-type
P1160	28	2	AML, NOS	AML with minimal differentiation		.	1.9	8.1	77		84	46,XY[12]	normal	wild-type	mutated	wild-type	wild-type	wild-type	mutated	wild-type	wild-type	wild-type	wild-type	wild-type	wild-type	wild-type	wild-type	wild-type	wild-type	wild-type	wild-type	wild-type	wild-type	wild-type	wild-type	wild-type	wild-type	wild-type	wild-type
P1161	83.4	2	AML-MRC-C			yes					26.5	47,XY,der(2)t(2;21)(q21;q11),der(3)t(2;3)(q21;q22),del(5)(q31q34),r(6)(p11q11),der(13)t(2;13)(?q33;q34)t(2;14)(?q37;q24),+14,del(14)(q24q32),del(15)(q21q26),der(16)t(6;16)(p11;p11),+22[8]/48,idem,+der(3)del(3)(p11p26)del(3)(q11q23)inv(3)(q24q26)[11]/46,XY[2]	aberrant						wild-type	wild-type			wild-type	wild-type
P1162	80.8	2	AML, NOS	AML without maturation		.				5	76.5	47,XY,+8[17]/47,XY,+der(8)t(8;11)(q23;q22)[6]	aberrant						wild-type	wild-type			wild-type	wild-type
P1163	77.4	2	NPM1			.	188.6	11.2	51	35	54.5	46,XY[20]	normal	wild-type	wild-type	wild-type	mutated	wild-type	wild-type	mutated	wild-type	wild-type	wild-type	wild-type	wild-type	wild-type	wild-type	wild-type	wild-type	wild-type	wild-type	wild-type	wild-type	wild-type	wild-type	wild-type	wild-type	wild-type	wild-type
P1164	78.9	1	AML-MRC-MLD			yes	1.9	8.9	129		22	47,XX,+8[16]/46,XX[4]	aberrant	mutated	wild-type	wild-type	wild-type	wild-type	wild-type	wild-type	wild-type	wild-type	wild-type	wild-type	wild-type	wild-type	wild-type	wild-type	wild-type	wild-type	wild-type	wild-type	mutated	mutated	mutated	wild-type	wild-type	wild-type	wild-type
P1165	80.1	2	AML-MRC-C			no	1.6	6.5	23		87.5	46,XY,del(7)(q22q36)[9]/46,XY[11]	aberrant	wild-type	wild-type	wild-type		wild-type	wild-type	wild-type	wild-type	wild-type	wild-type	mutated	wild-type	wild-type	wild-type	wild-type	wild-type	wild-type	wild-type	wild-type	wild-type	wild-type	wild-type	wild-type	wild-type	wild-type	wild-type
P1166	26.7	2	AML-MRC-MLD			yes	3	8.6	18		41	47,XY,+8[2]/46,XY[20]	aberrant	wild-type	wild-type	wild-type	wild-type	wild-type	wild-type	wild-type	wild-type	wild-type	wild-type	wild-type	wild-type	wild-type	wild-type	wild-type	wild-type	wild-type	wild-type	wild-type	wild-type	wild-type	wild-type	wild-type	wild-type	wild-type	wild-type
P1167	55.9	2	NPM1			.	4.6	6.5	43		89.5	46,XY[20]	normal	wild-type	wild-type	wild-type	wild-type	wild-type	wild-type	wild-type	wild-type	wild-type	wild-type	wild-type	wild-type	wild-type	wild-type	wild-type	wild-type	wild-type	wild-type	wild-type	wild-type	wild-type	wild-type	wild-type	wild-type	wild-type	wild-type
P1168	84.4	2	AML-MRC-C			no	1.52	10.4	81		67.5	45,XY,-7[1]/46,XY[14]	aberrant	wild-type	wild-type	wild-type	wild-type	wild-type	wild-type	wild-type	wild-type	wild-type	wild-type	wild-type	wild-type	wild-type	wild-type	wild-type	wild-type	mutated	wild-type	wild-type	mutated	wild-type	mutated	wild-type	wild-type	wild-type	wild-type
P1169	68.5	1	AML-MRC-C			no	0.95	7.3	164		50	46,XX,del(5)(q14q34)[3]/46,XX[17]	aberrant	wild-type	mutated	wild-type	wild-type	wild-type	wild-type	wild-type	wild-type	wild-type	mutated	wild-type	mutated	wild-type	wild-type	wild-type	wild-type	wild-type	wild-type	mutated	wild-type	wild-type	wild-type	wild-type	wild-type	wild-type	wild-type
P1170	70.9	2	AML, NOS	AML with maturation		.	6.7	9.4	179		67	46,XY[20]	normal	wild-type	wild-type	wild-type	wild-type	wild-type	wild-type	wild-type	wild-type	wild-type	wild-type	wild-type	wild-type	wild-type	wild-type	wild-type	wild-type	mutated	wild-type	mutated	wild-type	wild-type	wild-type	wild-type	wild-type	wild-type	wild-type
P1171	31.8	1	CBFB::MYH11			.					25	46,XX,inv(16)(p13q22)[8]/47,XX,inv(16)(p13q22),+22[8]/46,XX[4]	aberrant	wild-type	wild-type	wild-type	wild-type	wild-type	wild-type	wild-type	wild-type	wild-type	wild-type	wild-type	wild-type	wild-type	mutated	wild-type	wild-type	wild-type	wild-type	wild-type	wild-type	wild-type	wild-type	wild-type	wild-type	wild-type	wild-type
P1172	82.9	1	AML, NOS	Acute myelomonocytic leukaemia		.					32.5	46,XX[20]	normal	mutated	mutated	wild-type	wild-type	wild-type	wild-type	wild-type	wild-type	wild-type	wild-type	wild-type	wild-type	wild-type	wild-type	mutated	wild-type	mutated	wild-type	wild-type	mutated			wild-type	wild-type	wild-type	wild-type
P1173	87.7	2	other rare rearrangements	other KMT2A	NOS	.	1.61	6.3	100	29	90.5	45,X,-Y[7]/45,X,-Y,der(10)ins(10;11)(p12;q23q23)[17]	aberrant	wild-type	wild-type	wild-type	wild-type	wild-type	wild-type	wild-type	wild-type	wild-type	wild-type	wild-type	wild-type	wild-type	wild-type	wild-type	wild-type	wild-type	wild-type	wild-type	wild-type	wild-type	wild-type	wild-type	wild-type	wild-type	wild-type
P1174	69.8	1	AML-MRC-C			no					43	46,XX,der(5)t(5;14)(q21;q32)[18]/46,XX[2]	aberrant	wild-type	mutated	wild-type	mutated	wild-type	wild-type	wild-type	wild-type	wild-type	wild-type	mutated	mutated	wild-type	wild-type	wild-type	wild-type	wild-type	wild-type	mutated	wild-type	wild-type	wild-type	wild-type	wild-type	wild-type	wild-type
P1175	76.1	2	AML-MRC-C			no	13.9	8	50		79	45,X,-Y,del(5)(q13q34)[4]/44,X,-Y,r(1)(p21q21),der(2)t(1;2)(q22;q14),del(5)(q13q34),del(9)(q32q34),-11,der(12)t(2;12)(q34;p11)t(1;2)(p21;q37)t(1;9)(p33;q32),i(15)(q10),der(22)t(11;22)(q13;p11)hsr(11)(q23)[9]/46,XY[3]	aberrant	wild-type	wild-type	wild-type	wild-type	wild-type	wild-type	wild-type	wild-type	mutated	wild-type	wild-type	wild-type	wild-type	wild-type	wild-type	wild-type	wild-type	wild-type	wild-type	wild-type	wild-type	wild-type	mutated	wild-type	wild-type	wild-type
P1176	78.2	2	AML-MRC-C			no	1.75	8.7	34		24.5	43,Y,der(X;13)(p10;q10)del(13)(q14q31),der(1;18)t(1;18)(p36;p11)t(1;5)(q41;q32),der(4)t(X;4)(q13;q26),der(5)t(5;18)(q11;q21),der(7)t(7;10)(q21;q21),der(10)t(7;10)(q35;q21),der(11)(11pter->11q23::hsr::11q23->11q24::20q11->20qter),r(18)(p11q11),der(20;22)(p10;q10)t(4;20)(q26;p13)[13]/46,XY,der(22)t(?7;22)(q31;p11)[2]/46,XY,r(2)(p16q22),der(4)t(2;4)(p16;p16)[2]/46,XY[12]	aberrant	wild-type	wild-type	wild-type	wild-type	wild-type	wild-type	wild-type	wild-type	wild-type	wild-type	wild-type	wild-type	wild-type	wild-type	wild-type	wild-type	wild-type	wild-type	wild-type	wild-type	wild-type	wild-type	mutated	wild-type	wild-type	wild-type
P1177	76.5	1	PML::RARA			.	1.4	7.5	10		63	46,XX,t(15;17)(q24;q21)[20]	aberrant
P1178	32.8	2	AML, NOS	Acute myelomonocytic leukaemia		.	310	9.4	54	81	90	47,XY,+8[20]	aberrant	wild-type	wild-type	wild-type	wild-type	wild-type	wild-type	mutated	wild-type	wild-type	wild-type	mutated	wild-type	wild-type	wild-type	wild-type	wild-type	wild-type	wild-type	wild-type	wild-type	wild-type	wild-type	wild-type	wild-type		wild-type
P1179	23.4	1	AML-MRC-C			no					45.5	46,XX,der(6)t(6;17)(q27;q22),i(16)(p10),del(17)(q11q25),ins(22;2)(q12;?q32q35)[2]/46,XX[19]	aberrant	wild-type	wild-type	wild-type	wild-type	wild-type	wild-type	wild-type	wild-type	wild-type	wild-type	wild-type	wild-type	wild-type	wild-type	wild-type	wild-type	wild-type	wild-type	wild-type	wild-type	wild-type	wild-type	wild-type	wild-type	wild-type	wild-type
P1180	68	1	AML, NOS	AML without maturation		.	1.2	13.8	250		86	48,XX,+10,+21[6]/46,XX[15]	aberrant	wild-type	mutated	wild-type	mutated	wild-type	wild-type	wild-type	wild-type	wild-type	wild-type	mutated	wild-type	wild-type	wild-type	wild-type		wild-type	wild-type	wild-type	wild-type	wild-type	wild-type	wild-type	wild-type	wild-type	wild-type
P1181	74.5	1	AML, NOS	AML with maturation		.	94.8	4.2	336	30	38	47,XX,+6,del(8)(q23q24),10~150dmin.ish dmin(MYC+)[20]	aberrant
P1182	81.6	2	other rare rearrangements	other KMT2A	MRC-C	.	1.8	9	8		30	45,XY,der(2;4)(4qter->4q11::21q22->21q22::4q11->4p11::2p24->2q35::3q24->3q27::4p15->4pter),del(3)(q13q29),der(5)t(5;22)(q12;q13),der(11)t(2;11)(q35;q22),del(13)(q14q32),der(16)(16pter->16q11::22q13->22q13::11q23->11q23::11q23->11q23::11q25->11qter),der(22)t(11qter->11q25::11q23->11q23::22p11->22q13::16q11->16qter)[12]/46,XY[11]	aberrant						wild-type	wild-type			wild-type	wild-type
P1183	68.5	2	AML-MRC-C			no	1.24	10.9	80	3	43	47,Y,t(X;13)(p22;q13),+8,t(12;21)(p12;q22)[5]/46,XY[17]	aberrant	wild-type	wild-type	wild-type	mutated	wild-type	wild-type	wild-type	wild-type	wild-type	wild-type	mutated	wild-type	wild-type	wild-type	wild-type	wild-type	wild-type	wild-type	wild-type	wild-type	wild-type	wild-type	wild-type	wild-type	wild-type	wild-type
P1184	20.8	2	PML::RARA			.	29	7.2	10	84	94	46,XY,t(15;17)(q24;q21)[5]/46,XY[23]	aberrant
P1185	78.7	2	AML-MRC-C			yes					20	45,XY,del(5)(q14q34),der(7;20)t(7;20)(q11;q13)del(20)(q11q13),r(10)(p15q11),der(12)t(10;12)(q21;p11)[8]/44,XY,del(5)(q14q34),der(7;20)t(7;20)(q11;q13)del(20)(q11q13),-10,der(12)t(10;12)(q21;p11)[4]/44,XY,t(3;15)(q11;q22),del(5)(q14q34),der(7;20)t(7;20)(q11;q13)del(20)(q11q13),-10,der(12)t(10;12)(q21;p11)[4]/46,XY[4]	aberrant	wild-type	wild-type	wild-type	wild-type	wild-type	wild-type	wild-type	wild-type	wild-type	wild-type	wild-type	wild-type	wild-type	wild-type	wild-type	wild-type	wild-type	wild-type	wild-type	wild-type	wild-type	wild-type	mutated	wild-type	wild-type	wild-type
P1186	32.3	1	other rare rearrangements	other KMT2A	NOS	.		9	90		46	46,XX,t(11;19)(q23;p13)[19]/46,XX[2]	aberrant	wild-type	wild-type	wild-type	wild-type	wild-type	wild-type	wild-type	wild-type	mutated	wild-type	wild-type	wild-type	wild-type	wild-type	wild-type	wild-type	wild-type	wild-type	wild-type	wild-type	wild-type	wild-type	wild-type	wild-type	wild-type	wild-type
P1187	58.1	1	CEBPAdm			.	7.49	4.7	7		42.5	46,XX[21]	normal	wild-type	wild-type	wild-type	wild-type	wild-type	wild-type	wild-type	wild-type	wild-type	wild-type	wild-type	wild-type	wild-type	wild-type	wild-type	wild-type	wild-type	wild-type	wild-type	wild-type	wild-type	mutated	wild-type	wild-type		wild-type
P1188	81.6	1	AML-MRC-C			no	9	8.05	37		72	45,XX,-7[15]/46,XX[6]	aberrant	mutated	wild-type	wild-type	wild-type	wild-type	wild-type	wild-type	wild-type	wild-type	wild-type	wild-type	wild-type	wild-type	mutated	wild-type	wild-type	wild-type	wild-type	wild-type	wild-type	wild-type		wild-type	mutated	wild-type	wild-type
P1189	59.4	2	NPM1			.	1.36	6.6	41		77	46,XY,del(9)(q22q34)[2]/46,XY[18]	aberrant	wild-type	wild-type	wild-type	wild-type	wild-type	mutated	mutated	wild-type	wild-type	wild-type	wild-type	wild-type	wild-type	wild-type	wild-type		wild-type	wild-type	wild-type	wild-type	mutated		wild-type	wild-type	wild-type	wild-type
P1190	59.6	2	NPM1			.	152.5	14.9	52		80	46,XY[21]	normal	wild-type	wild-type	wild-type	mutated	wild-type	wild-type	mutated	wild-type	wild-type	wild-type	wild-type	wild-type	wild-type	wild-type	wild-type	wild-type	wild-type	wild-type	wild-type	wild-type	wild-type	wild-type	wild-type	wild-type	wild-type	wild-type
P1191	72.6	1	AML, NOS	AML with minimal differentiation		.	3.7	12.5	72	31	57.5	46,XX[21]	normal
P1192	79	1	AML, NOS	AML without maturation		.	1.32	5.2	44		33.5	46,XX[20]	normal	wild-type	wild-type	wild-type	wild-type	wild-type	wild-type	wild-type	wild-type	wild-type	wild-type	wild-type	wild-type	wild-type	wild-type	wild-type	wild-type	wild-type	wild-type	wild-type	wild-type	wild-type	wild-type	wild-type	wild-type	wild-type	wild-type
P1193	59.3	2	not classifiable			.					15	46,XY[20]	normal	wild-type	wild-type	wild-type	wild-type	wild-type	wild-type	wild-type	wild-type	wild-type	wild-type	wild-type	mutated	wild-type	wild-type	wild-type	wild-type	wild-type	wild-type	wild-type	wild-type	wild-type	wild-type	wild-type	wild-type	wild-type	wild-type
P1194	63	1	AML-MRC-MLD			yes	1.3	8.6	86	5	46.5	47,XX,+8[2]/46,XX[21]	aberrant	wild-type	wild-type	wild-type	wild-type	wild-type	wild-type	wild-type	wild-type	wild-type	mutated	wild-type	wild-type	wild-type	wild-type	wild-type	wild-type	wild-type	wild-type	wild-type	wild-type	wild-type	wild-type	mutated	wild-type	wild-type	wild-type
P1195	61.5	1	NPM1			.	13.5	8	27		20.5	46,XX[20]	normal	wild-type	wild-type	wild-type	wild-type	wild-type	wild-type	mutated	wild-type	wild-type	wild-type	wild-type	wild-type	wild-type	wild-type	wild-type	wild-type	wild-type	wild-type	wild-type	wild-type	wild-type	wild-type	wild-type	wild-type		wild-type
P1196	39.8	2	PML::RARA			.	20	9.9	35		68	48,XY,+4,+8,der(15)t(15;17)(q24;q21),ider(17)(q10)t(15;17)(q24;q21)[15]/46,XY[5]	aberrant						wild-type	wild-type
P1197	83.3	2	AML-MRC-C			no	0.7	11.5	163		59	45,XY,der(7;10)(p10;q10)[6]/46,XY[20]	aberrant	wild-type	wild-type	wild-type	mutated	wild-type	wild-type	wild-type	wild-type	wild-type	wild-type	mutated		wild-type	wild-type	wild-type	wild-type	wild-type	wild-type	wild-type	wild-type	wild-type	wild-type	wild-type	wild-type	wild-type	wild-type
P1198	89.2	1	AML-MRC-C			no	2.7	7.5	83		10	47,XX,der(5)t(5;8)(q14;q13),-8,der(13)(13pter->13q13::8p22->8p11::13q21->13q33::5q34->5qter),+18,+21[6]/46,idem,-7[5]/46,XX[9]	aberrant
P1199	74.9	2	AML, NOS	AML with minimal differentiation		.	1.92			1	21.5	46,XY[17]	normal	wild-type	wild-type	wild-type	wild-type	wild-type	wild-type	wild-type	wild-type	wild-type	wild-type	wild-type	wild-type	wild-type	wild-type	wild-type	wild-type	wild-type	wild-type	wild-type	wild-type	wild-type		wild-type	wild-type	wild-type	wild-type
P1200	58.9	2	AML-MRC-C			no	10.53	8.9	190		28.5	46,XY,der(2)t(2;14)(p12;q24),der(14)t(2;14)(p13;q24)t(2;17)(p21;q21),-17,der(18)t(17;18)(q12;p11)t(2;17)(p24;q21),+21[20]	aberrant	wild-type	wild-type	wild-type	wild-type	wild-type	wild-type	wild-type	wild-type	wild-type	wild-type	wild-type	wild-type	wild-type	wild-type	wild-type	wild-type	wild-type	wild-type	wild-type	wild-type	wild-type	wild-type	wild-type	wild-type	wild-type	wild-type
P1201	74.3	2	other rare rearrangements	other MECOM	NOS	.	4.2	9.1	371	10	22.5	46,XY,t(2;3)(p21;q26)[10]/46,XY[10]	aberrant	wild-type	wild-type	wild-type	wild-type	wild-type	wild-type	wild-type	wild-type	wild-type	wild-type	wild-type	wild-type	wild-type	wild-type	wild-type	wild-type	wild-type	wild-type	mutated	wild-type	wild-type	wild-type	wild-type	wild-type	wild-type	wild-type
P1202	76	2	KMT2A::MLLT3			.	2.2	8	155		68.5	52,XY,+Y,+8,+9,t(9;11)(p21;q23),+11,+18,+21[12]/46,XY[8]	aberrant	mutated	wild-type	wild-type	wild-type	wild-type		wild-type	wild-type	wild-type	wild-type	wild-type	wild-type	wild-type	wild-type	wild-type	wild-type	wild-type	wild-type	wild-type	wild-type	wild-type	mutated	wild-type	wild-type	wild-type	wild-type
P1203	63.3	2	NPM1			.	2.2	9.3	59		57	46,XY[20]	normal	wild-type	wild-type	wild-type	wild-type	wild-type	wild-type	wild-type	wild-type	wild-type	wild-type	mutated	wild-type	wild-type	wild-type	wild-type	wild-type	wild-type	wild-type	wild-type	mutated	wild-type	wild-type	wild-type	wild-type	wild-type	wild-type
P1204	77.8	2	AML, NOS	AML with maturation		.	3.85	12.3	56		22.5	47,XY,+11[7]/46,XY[13]	aberrant																							wild-type
P1205	47.5	1	NPM1			.					54	46,XX[20]	normal	wild-type	wild-type	wild-type	mutated	wild-type	wild-type	wild-type	wild-type	wild-type	mutated	wild-type	wild-type	wild-type	wild-type	wild-type	wild-type	wild-type	wild-type	wild-type	wild-type	wild-type	wild-type	wild-type	wild-type	wild-type	wild-type
P1206	62.2	2	AML-MRC-C			no	2.39	8.6	143		37.5	45,X,-Y,der(3)t(3;12)(q13;p13),der(5)t(5;22)(q11;q13)del(5)(p12p15),del(7)(q31q36),+8,der(8;8)(::8q23->8q10::8q10->8q23::),der(12)t(8;12)(q12;p11)t(3;8)(q27;q23),der(22)t(5;22)(p14;q13)[4]/45,X,-Y,der(3)t(3;12)(q13;p13),der(5)t(5;22)(q11;q13)del(5)(p12p15),der(7;8)(7pter->7q11::8q23->8q10::8q10->8q23::8q23->8qter),+r(8)(p11q11),der(12)t(8;12)(q12;p11)t(3;8)(q27;q23),der(22)t(5;22)(p14;q13)[4]/43,…	aberrant	wild-type	wild-type	wild-type	wild-type	wild-type	wild-type	wild-type	wild-type	wild-type	wild-type	wild-type	wild-type	wild-type	wild-type	wild-type	wild-type	wild-type	wild-type	wild-type	wild-type	wild-type	wild-type	mutated	wild-type	wild-type	wild-type
P1207	80.3	2	AML, NOS	AML without maturation		.	6.5	1.5	72		89	45,X,-Y[16]/46,XY[4]	aberrant	wild-type	wild-type	wild-type	wild-type	wild-type	wild-type	wild-type	wild-type	wild-type	wild-type	wild-type	wild-type	wild-type	wild-type	wild-type	wild-type	mutated	wild-type	wild-type	mutated	wild-type	wild-type	mutated	wild-type	wild-type	wild-type
P1208	69.8	2	AML, NOS	AML with maturation		.					67.5	46,XY,der(21)t(14;21)(q11;p11)[2]/46,XY[3]	aberrant	mutated	mutated		wild-type	wild-type	wild-type	wild-type	wild-type	wild-type	wild-type	wild-type	wild-type	wild-type	wild-type	wild-type	wild-type	mutated	mutated	wild-type	mutated	mutated	wild-type	wild-type	wild-type	wild-type	wild-type
P1209	75.9	1	AML, NOS	AML with maturation		.	1.2	7.9	63		26	47,XX,+11[14]/46,XX[6]	aberrant
P1210	58.7	1	NPM1			.	30	14	11	53	81	46,XX[20]	normal	wild-type	wild-type	wild-type	wild-type	wild-type	wild-type	mutated	wild-type	wild-type	mutated	wild-type	wild-type	wild-type	wild-type	wild-type	wild-type	wild-type	wild-type	wild-type	wild-type	wild-type	wild-type	wild-type	wild-type	wild-type	wild-type
P1211	85.7	2	not classifiable			.				14	31	46,XY[21]	normal
P1212	69.5	2	AML, NOS	AML with maturation		.					26	46,XY,del(20)(q11q13)[3]/46,XY[21]	aberrant	mutated	wild-type	wild-type	wild-type	wild-type	wild-type	wild-type	wild-type	wild-type	wild-type	wild-type	wild-type	wild-type	wild-type	wild-type	wild-type	wild-type	wild-type	wild-type	wild-type	wild-type	wild-type	wild-type	wild-type	wild-type	wild-type
P1213	26.7	1	PML::RARA			.	1.1	7.8	24		83	46,XX,t(15;17)(q24;q21)[10]/46,XX[11]	aberrant
P1214	85.7	1	AML-MRC-C			no					16	46,XX,i(5)(p10),der(17)t(5;17)(q33;p13)[1]/46,XX,idem,der(3)(12pter->12p13::3p25->3q13::3q26->3q26::12p13->12p13::3q26->3qter),der(7)t(7;12)(q11;p12),del(12)(p12p13),der(12)del(12)(q21)t(12;19)(p11;q13),r(18)(p11q12),der(19)t(12;19)(q21;q13)[13]/46,XX[6]	aberrant
P1215	53.4	1	other rare rearrangements	other MECOM	RUNX1	.	6.6	8.9	291		39	46,XX,t(2;3)(p16;q26)[19]/46,XX[1]	aberrant	wild-type	wild-type	wild-type	wild-type	wild-type	wild-type	wild-type	wild-type	wild-type	wild-type	wild-type	wild-type	wild-type	wild-type	wild-type	wild-type	mutated	wild-type	mutated	wild-type	wild-type	wild-type	wild-type	wild-type	wild-type	wild-type
P1216	49.6	1	AML, NOS	AML with maturation		.	34.82	9.6	18		32	47,XX,+13[3]/46,XX[17]	aberrant	wild-type	mutated	wild-type	mutated	wild-type	wild-type	wild-type	wild-type	wild-type	wild-type	wild-type	wild-type	wild-type	wild-type	wild-type		wild-type	wild-type	wild-type	wild-type	wild-type	wild-type	wild-type	wild-type	wild-type	wild-type
P1217	78.7	2	AML, NOS	AML with maturation		.	2.42	10.6	79		30.5	46,XY[11]	normal	wild-type	wild-type	wild-type	wild-type	wild-type	wild-type	wild-type	wild-type	wild-type	wild-type	wild-type	wild-type	wild-type	wild-type	wild-type	wild-type	wild-type	wild-type	wild-type	wild-type	wild-type	wild-type	wild-type	wild-type	wild-type	wild-type
P1218	72.8	2	NPM1			.	24.5	14.3	58	64	87	46,XY[20]	normal	wild-type	wild-type	wild-type	mutated	wild-type	wild-type	wild-type	wild-type	wild-type	wild-type	mutated	wild-type	wild-type	wild-type	wild-type		wild-type	wild-type	wild-type	wild-type	wild-type		wild-type	wild-type	wild-type	wild-type
P1219	79.5	2	AML-MRC-C			no	15.48	14	92		71	46,XY,del(12)(p12p13)[3]/46,XY[18]	aberrant	wild-type	wild-type	wild-type	wild-type	wild-type	wild-type	wild-type	wild-type	wild-type	wild-type	wild-type	wild-type	wild-type	wild-type	wild-type	wild-type	wild-type	wild-type	wild-type	wild-type	wild-type	mutated	wild-type	wild-type	wild-type	mutated
P1220	79.6	1	NPM1			.					76	46,XX[20]	normal	wild-type	wild-type	wild-type	wild-type	wild-type	wild-type	wild-type	wild-type	wild-type	wild-type	mutated	wild-type	wild-type	wild-type	wild-type	wild-type	wild-type	wild-type	wild-type	wild-type	wild-type	wild-type	wild-type	wild-type	wild-type	wild-type
P1221	66	2	NPM1			.	41.4	13.5			95	46,XY[15]	normal	wild-type	wild-type	wild-type	mutated	wild-type	wild-type	wild-type	wild-type	wild-type	mutated	wild-type	wild-type	wild-type	wild-type	wild-type	wild-type	wild-type	wild-type	wild-type	wild-type	wild-type	wild-type	wild-type	wild-type	wild-type	wild-type
P1222	20.1	1	RUNX1::RUNX1T1			.	14.34	8.3	67		25	46,XX,t(8;21)(q22;q22)[5]/45,X,-X,t(8;21)(q22;q22)[7]/46,XX[8]	aberrant	wild-type	wild-type	wild-type	wild-type	wild-type	wild-type	wild-type	wild-type	wild-type	wild-type	wild-type	wild-type	mutated	wild-type	wild-type	wild-type	wild-type	wild-type	wild-type	wild-type	wild-type	wild-type	wild-type	wild-type	wild-type	wild-type
P1223	74.9	1	AML, NOS	AML with maturation		.	1.16	10.1	177		36	46,XX[20]	normal
P1224	26.6	2	CEBPAdm			.				34	38	46,XY[20]	normal	wild-type	wild-type	wild-type	wild-type	wild-type	wild-type	wild-type	wild-type	mutated	wild-type	wild-type	wild-type	wild-type	wild-type	wild-type	wild-type	wild-type	wild-type	wild-type	wild-type	wild-type	wild-type	wild-type	wild-type		wild-type
P1225	46.2	1	AML, NOS	AML without maturation		.	12.4	8.8	67		93.5	46,XX[20]	normal	wild-type	wild-type	wild-type	mutated	wild-type	wild-type	mutated	wild-type	wild-type	wild-type	mutated	wild-type	wild-type	wild-type	wild-type	wild-type	wild-type	wild-type	wild-type	wild-type	wild-type	wild-type	wild-type	wild-type	wild-type	wild-type
P1226	56.3	1	KMT2A::MLLT3			.	0.5	8.8	128		85.5	46,XX,t(9;11)(p21;q23),der(15)t(8;15)(q12;p11)[20]	aberrant	wild-type	wild-type	wild-type	wild-type	wild-type	mutated	wild-type	wild-type	wild-type	wild-type	wild-type	wild-type	wild-type	wild-type	mutated	wild-type	wild-type	wild-type	wild-type	wild-type	wild-type	wild-type	wild-type	wild-type	wild-type	wild-type
P1227	70.7	1	NPM1			.					36	46,XX[20]	normal	wild-type	wild-type	wild-type	mutated	wild-type	mutated	wild-type	wild-type	wild-type	wild-type	mutated	wild-type	wild-type	mutated	wild-type		wild-type	wild-type	wild-type	wild-type	wild-type	wild-type	wild-type	wild-type	wild-type	wild-type
P1228	38.3	1	NPM1			.	7.78	7.57	91	58	57	46,XX[32]	normal	wild-type	wild-type	wild-type	mutated	wild-type	wild-type	wild-type	wild-type	wild-type	mutated	wild-type	wild-type	wild-type	mutated	wild-type		wild-type	wild-type	wild-type	wild-type	wild-type	wild-type	wild-type	wild-type	wild-type	wild-type
P1229	60.9	2	NPM1			.					84	46,XY[20]	normal	wild-type	wild-type	wild-type	wild-type	wild-type	mutated	wild-type	wild-type	wild-type	wild-type	wild-type	wild-type	wild-type	wild-type	wild-type	wild-type	wild-type	wild-type	wild-type	wild-type		wild-type	wild-type	wild-type	wild-type	wild-type
P1230	77.7	2	AML, NOS	AML with maturation		.	65	5.4	23		21	45,X,-Y[20]	aberrant
P1231	54.5	2	NPM1			.					40	46,XY[21]	normal	wild-type	wild-type	wild-type	wild-type	wild-type	wild-type	mutated	wild-type	wild-type	wild-type	mutated	wild-type	wild-type	wild-type	wild-type	wild-type	wild-type	wild-type	wild-type	wild-type	wild-type	wild-type	wild-type	wild-type	wild-type	wild-type
P1232	18.7	1	PML::RARA			.	33	6.7	60	95		47,XX,t(15;17)(q24;q21),+21[20]	aberrant
P1233	69.8	1	NPM1			.				21	31	46,XX[20]	normal	wild-type	wild-type	wild-type	mutated	wild-type	wild-type	mutated	wild-type	wild-type	wild-type	wild-type	wild-type	wild-type	wild-type	wild-type	wild-type	wild-type	wild-type	wild-type	wild-type	wild-type		wild-type	wild-type	wild-type	wild-type
P1234	86.2	1	AML-MRC-C			no	1.38	5.3	30		64.5	45,XX,t(2;3)(p16;q26),del(5)(q21q34),-7[20]	aberrant	wild-type	wild-type	wild-type	wild-type	wild-type	wild-type	wild-type	wild-type	wild-type	wild-type	wild-type	wild-type	wild-type	wild-type	wild-type	wild-type	wild-type	wild-type	wild-type	wild-type	wild-type	wild-type	wild-type	wild-type	wild-type	wild-type
P1235	69.8	2	other rare rearrangements	other MECOM	NOS	.	6.7	7.6	272		31	46,XY,t(3;6)(q26;q23)[10]/46,XY[10]	aberrant	wild-type	mutated	wild-type	wild-type	wild-type	wild-type	wild-type	wild-type		wild-type	wild-type	wild-type	wild-type	wild-type	wild-type		wild-type	wild-type	wild-type	wild-type		wild-type	wild-type	wild-type	wild-type	wild-type
P1236	53.2	1	PML::RARA			.	43.7	11.1	22		98	46,XX,t(15;17)(q24;q21)[15]/46,XX[5]	aberrant
P1237	75.8	2	GATA2::MECOM			.	6.4	8.1	74	19	21	45,XY,der(1)(1pter->1q31::3q13->3q21::3q26->3q21::1q31->1q44::3q27->3qter),der(3)inv(3)(q21q26)del(3)(q13q26)del(3)(q27q29),-7[16]/46,XY[4]	aberrant
P1238	81.4	1	AML-MRC-MLD			yes	1.3	7.5	149		25	46,XX[20]	normal	mutated	mutated	wild-type	wild-type	wild-type	wild-type	wild-type	wild-type	wild-type	mutated	wild-type	wild-type	wild-type	wild-type	wild-type	wild-type	wild-type	wild-type	wild-type	wild-type	wild-type	wild-type	wild-type	wild-type		wild-type
P1239	53.8	2	PML::RARA			.	1.7	12.2	43		8.5	46,XY,t(15;17)(q24;q21)[6]/46,XY,der(9)t(8;9)(q22;p24),t(15;17)(q24;q21)[5]/46,XY[10]	aberrant
P1240	49.6	2	AML, NOS	AML with maturation		.	2.4	11.4	50		20.5	47,XY,+8[6]/46,XY[14]	aberrant	wild-type	wild-type	wild-type	wild-type	wild-type	wild-type	wild-type	wild-type	wild-type	wild-type	wild-type	wild-type	wild-type	wild-type	wild-type	wild-type	wild-type	wild-type	wild-type	mutated	wild-type	wild-type	wild-type	wild-type	wild-type	wild-type
P1241	75.3	1	AML, NOS	AML without maturation		.					60	46,XX[20]	normal						wild-type	wild-type			wild-type	wild-type
P1242	45.6	1	AML, NOS	AML with maturation		.	1.5	9.5	254	0	30.5	46,XX[20]	normal	mutated	wild-type	wild-type	wild-type	wild-type	wild-type	wild-type	wild-type		wild-type	wild-type	wild-type	wild-type	wild-type	wild-type	wild-type	mutated	wild-type	wild-type	wild-type	wild-type		wild-type	wild-type	wild-type	wild-type
P1243	68.8	2	AML, NOS	AML without maturation		.	1.51	8.6	68		54	46,XY[20]	normal	wild-type	wild-type	wild-type	wild-type	wild-type	wild-type	wild-type	wild-type	wild-type	wild-type	wild-type	wild-type	wild-type	wild-type	wild-type	wild-type	wild-type	wild-type	wild-type	wild-type	wild-type	wild-type	wild-type	wild-type	wild-type	wild-type
P1244	71.4	2	CEBPAdm			.				16	54.5	46,XY[20]	normal	mutated	wild-type	wild-type	wild-type	wild-type	wild-type	wild-type	wild-type	wild-type	wild-type	mutated	wild-type	wild-type	wild-type	wild-type	wild-type	wild-type	wild-type	wild-type	wild-type	wild-type		wild-type	wild-type	wild-type	wild-type
P1245	82.1	2	AML, NOS	AML with maturation		.	8.59	6.26	303		64	46,XY[20]	normal
P1246	64	1	AML-MRC-C			no	2.2	6.5	36		52.5	46,XX,der(5)del(5)(p14p15)t(5;11)(q13;p13),r(11)(p12q13)[1]/45,XX,der(5)del(5)(p14p15)t(5;11)(q13;p13),-7,r(11)(p12q13)[18]/46,XX[1]	aberrant	wild-type	wild-type	wild-type	wild-type	wild-type	wild-type	wild-type	wild-type	wild-type	wild-type	wild-type	wild-type	wild-type	wild-type	wild-type	mutated	wild-type	wild-type	wild-type	wild-type	wild-type	wild-type	wild-type	wild-type	wild-type	wild-type
P1247	64.1	2	AML, NOS	AML without maturation		.					77	46,XY,+1,der(1;22)(q10;q10)[18]/46,XY[2]	aberrant
P1248	84.8	2	AML, NOS	AML without maturation		.	0.98	8.2	44		78	47,XY,+8[13]/46,XY[7]	aberrant
P1249	67.3	2	AML-MRC-C			no					68.5	44,XY,der(1)t(1;9)(q31;q22),t(3;6)(q25;p21),der(3)r(3;?)(p14q21;?),der(5)(5pter->5q15::16p13->16p11::5q21->5q31::5q32->5q33:),-6,-7,der(9)t(1;9)(q32;q21),der(11)t(6;11)(?q24;q14),der(16)t(16;17)(p11;q12)del(16)(q22q24),der(16)t(16;17)(p11;q12),r(17)(p13q11)[6]/46,XY[20]	aberrant	wild-type	wild-type	wild-type	wild-type	wild-type	wild-type	wild-type	wild-type	wild-type	wild-type	wild-type	wild-type	wild-type	wild-type	wild-type	wild-type	wild-type	wild-type	wild-type	wild-type	wild-type	wild-type	mutated	mutated	wild-type	wild-type
P1250	44.2	1	other rare rearrangements	other KMT2A	NOS	.					86	47,XX,+9,t(11;17)(q23;p11)[11]/46,XX[9]	aberrant	wild-type	wild-type	wild-type	wild-type	wild-type	wild-type	wild-type	wild-type	wild-type	wild-type	wild-type	wild-type	wild-type	wild-type	wild-type	wild-type	wild-type	wild-type	wild-type	wild-type		wild-type	wild-type	wild-type	wild-type	wild-type
P1251	33.3	1	PML::RARA			.				78	88.5	46,XX,t(15;17)(q24;q21)[10]/46,XX[10]	aberrant
P1252	76.7	1	AML-MRC-C			no	2.64	9.4	54		78.5	46,XX,del(5)(q14q34)[2]/45,XX,del(5)(q14q34),-17[7]/46,XX[11]	aberrant	wild-type	wild-type	wild-type	wild-type	wild-type	wild-type	wild-type	wild-type	wild-type	wild-type	mutated	wild-type	wild-type	wild-type	wild-type	wild-type	wild-type	wild-type	wild-type	wild-type	wild-type	wild-type	mutated	wild-type	wild-type	wild-type
P1253	75.8	2	other rare rearrangements	NUP98::NSD1	NOS	.	36.09	9.6	90	54	85.5	46,XY,t(5;11)(q35;p15)[20]	aberrant						wild-type	mutated
P1254	64.7	2	NPM1			.	45.21	9.7	65		64	46,XY[35]	normal	wild-type	wild-type	wild-type	wild-type	wild-type	wild-type	mutated	wild-type	mutated	wild-type	wild-type	wild-type	wild-type	wild-type	wild-type	wild-type	wild-type	wild-type	wild-type	wild-type	wild-type	wild-type	wild-type	wild-type	wild-type	wild-type
P1255	84.6	2	AML, NOS	AML with maturation		.	1.51	8.7	53		22.5	46,XY[20]	normal						wild-type	wild-type			wild-type	wild-type
P1256	69.3	2	NPM1			.	36	9.3	202		54	46,XY,t(1;2)(p22;q36)[20]	aberrant	wild-type	wild-type	wild-type	mutated	wild-type	wild-type	wild-type	wild-type	wild-type		wild-type	wild-type	wild-type	wild-type	wild-type	wild-type	wild-type	wild-type	wild-type	wild-type		wild-type	wild-type	wild-type	wild-type	wild-type
P1257	53	1	AML, NOS	Acute myelomonocytic leukaemia		.	62.41	12.9	33		21.5	47,XX,+der(1;19)(q10;q10)[1]/51,XX,+der(1;19)(q10;q10),+6,+8,+13,+22[2]/46,XX[18]	aberrant
P1258	82.7	2	AML, NOS	AML without maturation		.	1.8	10.4	43	0	45	47,XY,+8[9]/46,XY[11]	aberrant						wild-type	wild-type			mutated	wild-type
P1259	72	2	AML-MRC-C			no	24.7	9.5	49		75.5	44,XY,-3,del(5)(q14q34),der(10)t(10;20)(q22;q11),der(11)(11pter->11q23::20q12->20q13::11q23->11q23::hsr::11q23->11q23::18q12->18q21::11q23->11qter),-12,der(17)t(10;17)(q22;p13)t(12;17)(q14;q22),r(18)(p11q11),-20,der(20)t(12;20)(?p13;q11),+mar[19]/46,XY[1]	aberrant	wild-type	wild-type	wild-type	wild-type	wild-type	wild-type	wild-type	wild-type		wild-type	wild-type	wild-type	wild-type	wild-type	wild-type	mutated	wild-type	wild-type	wild-type	wild-type	wild-type	wild-type	mutated	wild-type	wild-type	wild-type
P1260	85	2	AML, NOS	AML without maturation		.					85.5	47,XY,der(1)t(1;1)(p34;q12),+8[18]/46,XY[2]	aberrant
P1261	80.5	1	NPM1			.	221.6	7.9	26		97.5	46,XX[21]	normal						wild-type	mutated			wild-type	wild-type
P1262	84.3	1	not classifiable			.	2.3	9.6	36		67.5	47,XX,+8[9]/46,XX[11]	aberrant
P1263	76.3	1	AML-MRC-MLD			yes					28	46,XX[24]	normal	mutated	wild-type	wild-type	wild-type	wild-type	wild-type	wild-type	wild-type	wild-type	wild-type	wild-type	wild-type	wild-type	wild-type	mutated	wild-type		wild-type	wild-type	mutated	mutated	wild-type	wild-type	wild-type	wild-type	wild-type
P1264	70.1	2	AML-MRC-C			yes	71	7.8	140	5	68	46,XY,del(13)(q31q34)[8]/46,XY[13]	aberrant	wild-type	wild-type	wild-type	mutated	wild-type	mutated	wild-type	wild-type	mutated	wild-type	wild-type	wild-type	wild-type	wild-type	wild-type		wild-type	wild-type	wild-type	wild-type	wild-type	wild-type	wild-type	wild-type	wild-type	wild-type
P1265	81.7	1	NPM1			.	199.1	7.5	57	97	91	46,XX[20]	normal	wild-type	wild-type	wild-type	wild-type	wild-type	wild-type	wild-type	wild-type	wild-type	wild-type	mutated	wild-type	wild-type	wild-type	wild-type	wild-type	wild-type	wild-type	wild-type	mutated	wild-type	wild-type	wild-type	wild-type	wild-type	wild-type
P1266	80	2	AML-MRC-C			no					64	49,XY,+der(1)t(1;3)(p11;q22),+8,+8[16]/46,XY[6]	aberrant	mutated	wild-type	wild-type	wild-type	wild-type	mutated	wild-type	wild-type	wild-type	wild-type	mutated	mutated	wild-type	wild-type	wild-type	wild-type	wild-type	wild-type	wild-type	mutated	wild-type	wild-type	wild-type	wild-type		wild-type
P1267	55.7	2	AML-MRC-MLD			yes	1.1	8.9	110		44.5	46,XY,del(11)(p11p14)[8]/46,XY[13]	aberrant	wild-type	wild-type	wild-type	wild-type	wild-type	wild-type	wild-type	wild-type	wild-type	wild-type	wild-type		wild-type	wild-type	wild-type	wild-type	wild-type	wild-type	wild-type	wild-type	mutated	mutated	wild-type	wild-type	wild-type	wild-type
P1268	78.4	2	AML, NOS	AML without maturation		.					47	46,XY[20]	normal	mutated	wild-type	wild-type	wild-type	wild-type	wild-type	wild-type	wild-type	wild-type	wild-type	wild-type	wild-type	wild-type	wild-type	wild-type	wild-type	wild-type	wild-type	wild-type	wild-type	wild-type	wild-type	wild-type	wild-type	wild-type	wild-type
P1269	85	2	AML, NOS	AML with maturation		.	10.6	8.6	97	12	37.5	46,XY[21]	normal	mutated	wild-type	wild-type	mutated	wild-type	mutated	wild-type	wild-type	wild-type	wild-type	wild-type	wild-type	wild-type	wild-type	wild-type	wild-type	mutated	wild-type	mutated	wild-type	wild-type		wild-type	wild-type	wild-type	wild-type
P1270	78.6	1	NPM1			.	2.86	10	102		52.5	46,XX[20]	normal	wild-type	wild-type	wild-type	wild-type	wild-type	wild-type	wild-type	wild-type	wild-type	wild-type	wild-type	wild-type	wild-type	wild-type	wild-type	wild-type	wild-type	wild-type	wild-type	wild-type	wild-type	wild-type	wild-type	wild-type	wild-type	wild-type
P1271	69.1	2	AML, NOS	AML without maturation		.	2.19	12.5	49		66.5	46,XY[20]	normal	wild-type	wild-type	wild-type		wild-type	mutated	wild-type	wild-type	wild-type	wild-type	mutated	wild-type	wild-type	wild-type	wild-type	wild-type	wild-type	wild-type	wild-type	wild-type	wild-type	wild-type	wild-type	wild-type	wild-type	wild-type
P1272	40.6	1	PML::RARA			.	0.7	11.3	36		17.5	46,XX,del(9)(q21q34),t(15;17)(q24;q21)[14]/46,XX[6]	aberrant
P1273	58.8	2	other rare rearrangements	other KMT2A	NOS	.	4.46	6.5	14		59	46,XY,t(11;19)(q23;p13)[15]/46,XY[5]	aberrant	wild-type	wild-type	wild-type	wild-type	wild-type	wild-type	wild-type	wild-type	mutated	wild-type	wild-type	wild-type	wild-type	wild-type	wild-type	wild-type	wild-type	wild-type	wild-type	wild-type	wild-type	wild-type	wild-type	wild-type	wild-type	wild-type
P1274	79.8	1	AML, NOS	AML without maturation		.					94	46,XX[20]	normal
P1275	31	1	NPM1			.	13	8.2	154		71	46,XX[20]	normal	wild-type	wild-type	wild-type	mutated	wild-type	wild-type	wild-type	wild-type	wild-type	mutated	wild-type	wild-type	wild-type	wild-type	wild-type	wild-type	wild-type	wild-type	wild-type	wild-type	wild-type	wild-type	wild-type	wild-type	wild-type	wild-type
P1276	82.4	1	AML-MRC-C			no	2.8	3.8	33	3	62.5	46,XX,del(5)(q14q34)[2]/47,XX,t(1;6)(p22;p22),del(3)(p14p25),+4,del(5)(q14q34),der(6)(12qter->12q24::6p25->6p10::6p10->6p25::12q24->12qter),der(7)t(6;7)(q21;q31),+8,der(12)t(6;12)(q25;q11)del(12)(p13p13),-18[16]/48,XX,t(1;6)(p22;p22),del(3)(p14p25),+4,del(5)(q14q34),der(6)(12qter->12q24::6p25->6p10::6p10->6p25::12q24->12qter),der(7)t(6;7)(q21;q31),+8,+9,der(12)t(6;12)(q25;q11)del(12)(p13p13),-18[…	aberrant
P1277	74.1	1	NPM1			.	23.2	11.27	301	79	94	46,XX[20]	normal	wild-type	wild-type	wild-type		wild-type	wild-type	mutated	wild-type	wild-type	mutated	mutated	wild-type	wild-type	wild-type	wild-type		wild-type	wild-type	wild-type	wild-type	wild-type	wild-type	wild-type	wild-type	wild-type	wild-type
P1278	82.9	2	AML-MRC-C			yes	2	9.9	87		20.5	46,X,der(Y)t(Y;7)(p11;p13),del(1)(p33p36),der(4)del(4)(p13p15)ins(4;7)(q21;?q21q22),del(5)(q11q35),+der(7)(1pter->1p32::7p11->7q11::1q32->1qter),r(7)(p12q21),+der(13)(13qter->13q34::13q13->13p10::13p10->13q13::13q34->13qter),+der(13)(13qter->13q21::20q13->20q12::13q12->13p10::13p10->13q12::20q12->20q13::13q21->13qter),der(13;20)(20pter->20q11::13p11->13q12::20q11->20q13::13q14->13qter),-17,del(20…	aberrant	wild-type	wild-type	wild-type	wild-type	wild-type	wild-type	wild-type	wild-type	wild-type	wild-type	wild-type	wild-type	wild-type	wild-type	wild-type	wild-type	wild-type	wild-type	wild-type	wild-type	wild-type		mutated	wild-type	wild-type	wild-type
P1279	55.9	2	NPM1			.	1.5	9.1	98		31	46,XY[20]	normal	wild-type	wild-type	wild-type	wild-type	wild-type	wild-type	wild-type	wild-type	wild-type	wild-type	wild-type	wild-type	wild-type	wild-type	wild-type	wild-type	wild-type	wild-type	wild-type	wild-type	mutated	wild-type	wild-type	wild-type	wild-type	wild-type
P1280	81.4	2	AML-MRC-C			no	26.3	9.7	112	54	86.5	45,XY,-7[6]/46,XY,-7,+8[12]/46,XY[2]	aberrant	mutated	wild-type	wild-type	wild-type	mutated	wild-type	wild-type	wild-type	wild-type	wild-type	wild-type	wild-type	wild-type	wild-type	wild-type	wild-type	wild-type	wild-type	wild-type	wild-type	wild-type		wild-type	wild-type	wild-type	wild-type
P1281	69.2	1	AML, NOS	AML with maturation		.	1.3	12.3	54		50	46,XX[20]	normal	wild-type	wild-type	wild-type	mutated	wild-type	wild-type	wild-type	wild-type	wild-type	wild-type	mutated	wild-type	wild-type	wild-type	wild-type	wild-type	wild-type	wild-type	wild-type	mutated	mutated		wild-type	wild-type	wild-type	wild-type
P1282	84.8	2	AML, NOS	AML with maturation		.	3.9	10.2	39	0	20	46,XY[20]	normal	mutated	wild-type	wild-type	wild-type	wild-type	wild-type	wild-type	wild-type	wild-type	wild-type	wild-type	wild-type	wild-type	wild-type	wild-type	wild-type	mutated	wild-type	wild-type	wild-type	wild-type		wild-type	wild-type	wild-type
P1283	61.4	2	not classifiable			.	1.26	10.8	41		10.5	47,XY,+19[10]/47,XY,del(9)(q21q33),+19[4]/46,XY[9]	aberrant	wild-type	wild-type	wild-type	wild-type	wild-type	wild-type	wild-type	wild-type	wild-type	wild-type	mutated	wild-type	wild-type	wild-type	wild-type	wild-type	wild-type	wild-type	wild-type	mutated	mutated	wild-type	wild-type	wild-type	wild-type	wild-type
P1284	68.2	2	AML, NOS	AML with maturation		.	3	13.5	128		28	47,XY,+13[8]/46,XY[12]	aberrant	wild-type	wild-type	wild-type	wild-type	wild-type	wild-type	wild-type	wild-type	wild-type	wild-type	wild-type	wild-type	wild-type	wild-type	wild-type	wild-type	mutated	wild-type	wild-type	mutated	wild-type	wild-type	wild-type	wild-type	wild-type	wild-type
P1285	77.1	1	NPM1			.	6.7	11.3	97		40	46,XX[20]	normal	wild-type	wild-type	wild-type		wild-type	wild-type	mutated	wild-type	wild-type	wild-type	wild-type	wild-type	wild-type	wild-type	wild-type	wild-type	wild-type	wild-type	wild-type	wild-type	wild-type		wild-type	wild-type	wild-type	wild-type
P1286	78.8	1	AML, NOS	Acute myelomonocytic leukaemia		.	6.7	10.4	223		46	46,XX[20]	normal	wild-type	mutated	wild-type	mutated	wild-type		wild-type	wild-type	wild-type	wild-type	wild-type	wild-type	wild-type	wild-type	wild-type	wild-type	mutated	wild-type	wild-type	wild-type		mutated	wild-type	wild-type	wild-type	wild-type
P1287	63.6	1	AML, NOS	AML without maturation		.					76	46,XX[20]	normal	wild-type	wild-type	wild-type	mutated	wild-type	wild-type	wild-type	wild-type	wild-type	mutated	wild-type	wild-type	wild-type	wild-type	wild-type	wild-type	wild-type	mutated	wild-type	wild-type	wild-type		wild-type	wild-type	wild-type	wild-type
P1288	83.3	2	AML, NOS	AML with maturation		.	2.4	11.6	102		28.5	46,XY[20]	normal
P1289	68	2	AML, NOS	AML with maturation		.	24.5	6.3	96		80	46,XY[20]	normal	wild-type	wild-type	wild-type	wild-type	wild-type	wild-type	wild-type	wild-type	wild-type	wild-type	wild-type	mutated	wild-type	wild-type	wild-type	wild-type	mutated	wild-type	wild-type	wild-type	wild-type	wild-type	wild-type	wild-type	wild-type	wild-type
P1290	85.3	1	not classifiable			.	1.1	9.4	61		68	46,XX[20]	normal						wild-type	wild-type			wild-type	wild-type
P1291	76.3	1	NPM1			.	2.42			50		46,XX[20]	normal	wild-type	wild-type	wild-type	mutated	wild-type	wild-type	wild-type	wild-type	wild-type	wild-type	wild-type	wild-type	wild-type	wild-type	wild-type	wild-type	wild-type	wild-type	wild-type	wild-type	wild-type	wild-type	wild-type	wild-type	wild-type	wild-type
P1292	58	2	AML, NOS	AML with minimal differentiation		.					39.5	47,XY,+8[18]/46,XY[2]	aberrant	wild-type	wild-type	wild-type	wild-type	wild-type	wild-type	wild-type	wild-type	wild-type	wild-type	wild-type	wild-type	wild-type	wild-type	wild-type		mutated	wild-type	wild-type	wild-type	wild-type	wild-type	mutated	wild-type	wild-type	wild-type
P1293	85.8	1	AML-MRC-C			no	2.6	9.7	202		35	46,XX,del(12)(p12p13)[16]/46,XX[4]	aberrant						wild-type	wild-type
P1294	23.8	1	PML::RARA			.				42	79	46,XX,t(15;17)(q24;q21)[20]	aberrant
P1295	69.3	2	AML, NOS	AML without maturation		.	83.02	7.3	84	85	88	47,XY,+13[3]/46,XY[3]	aberrant	mutated	wild-type	wild-type	wild-type	wild-type	wild-type	wild-type	wild-type	wild-type	wild-type	wild-type	wild-type	wild-type	wild-type	wild-type	wild-type	wild-type	wild-type	wild-type	mutated	wild-type	wild-type	wild-type	wild-type	wild-type	wild-type
P1296	82.8	1	AML, NOS	Acute myelomonocytic leukaemia		.					25	47,XX,+8[16]/46,XX[4]	aberrant	wild-type	wild-type	wild-type	wild-type	wild-type	wild-type	wild-type			wild-type	wild-type	wild-type	wild-type	wild-type	wild-type	wild-type	wild-type	wild-type	wild-type	mutated		mutated	wild-type	wild-type	wild-type	wild-type
P1297	78.2	1	AML, NOS	AML with maturation		.	2.2	10.5	200		22	46,XX[20]	normal	mutated	mutated	wild-type	mutated	wild-type	wild-type	wild-type	wild-type	wild-type	wild-type	mutated	wild-type	wild-type	wild-type	wild-type	wild-type	mutated	wild-type	wild-type	wild-type	wild-type	wild-type	wild-type	wild-type	wild-type	wild-type
P1298	71.8	1	GATA2::MECOM			.	9.5	6.1	75		45.5	44,XX,-3,del(5)(q14q34),der(6)t(3;?6)(q26;?q26),der(7)(3qter->3q27::3q26->3q13::7p11->7q36::9?q32->9qter),-9[12]/44,idem,del(5)(p14p15),der(17)t(5;17)(p14;p12)[7]/46,XX[2]	aberrant	wild-type	wild-type	wild-type	wild-type	wild-type	wild-type	wild-type	wild-type	wild-type	wild-type	wild-type	wild-type	wild-type	wild-type	wild-type	wild-type	wild-type	wild-type	wild-type	wild-type	wild-type	wild-type	mutated	wild-type	wild-type	wild-type
P1299	32.5	1	CBFB::MYH11			.	10.3	5.2	3		47	46,XX,der(7)t(?3;7)(q28;q31),inv(16)(p13q22).ish inv(16)(p13q22)(3'MYH11+,5'CBFB+,5'MYH11-,3'CBFB-)[21]	aberrant
P1300	71.8	1	AML, NOS	AML without maturation		.	7.1	7.5	23	53	72	46,XX,+1,der(1;21)(q10;q10)[12]/46,XX[11]	aberrant
P1301	85.3	2	not classifiable			.	63.3	9	37	25		46,XY[20]	normal	mutated	wild-type	wild-type	wild-type	wild-type	wild-type	wild-type	wild-type	wild-type	wild-type	wild-type	wild-type	wild-type	wild-type	mutated	wild-type	wild-type	wild-type	wild-type	mutated	mutated		wild-type	wild-type	wild-type	wild-type
P1302	31.4	1	NPM1			.	120		34		87.5	46,XX[20]	normal	wild-type	wild-type	wild-type	wild-type	wild-type	wild-type	mutated	wild-type	wild-type	wild-type	mutated	wild-type	wild-type	wild-type	wild-type		wild-type	wild-type	wild-type	wild-type	wild-type	wild-type	wild-type	wild-type	wild-type	wild-type
P1303	33.6	1	PML::RARA			.	0.9	10.5	213		17	46,XX,t(15;17)(q24;q21)[7]/46,XX[13]	aberrant
P1304	60.7	1	AML, NOS	AML without maturation		.					57.5	48,XX,+i(8)(p10),+i(8)(q10)[19]/46,XX[2]	aberrant
P1305	79	2	AML-MRC-C			no					61.5	45,Y,t(X;11)(p22;q14),der(7)t(7;22)(q11;q13),der(8)(21qter->21q21::8p12->8q13::21q22->21q22::21q22->21qter),-13,der(15)t(15;20)(q25;p13),der(16)(21qter->21q22::16p12->16q21::8q21->8qter),der(20)(8pter->8p22::20p13->20q13::8q13->8q21::16q21->16qter),der(21)(21qter->21q22::21p11->21q21::21q11->21q21::21q11->21q21::13q14->13q31::21q22->21qter),r(21)(p11q11),del(22)(q13q13)[20]/46,XY[4]	aberrant	wild-type	wild-type	wild-type	wild-type	wild-type	wild-type	wild-type	wild-type	wild-type	wild-type	wild-type	wild-type	wild-type	wild-type	wild-type	wild-type	wild-type	wild-type	wild-type	wild-type	wild-type	wild-type	mutated	wild-type	wild-type	wild-type
P1306	53	2	AML, NOS	AML with minimal differentiation		.	0.83	8.3	139		29.5	46,XY[20]	normal	wild-type		wild-type	wild-type	wild-type	wild-type	wild-type	wild-type	wild-type	wild-type	wild-type	wild-type	wild-type	wild-type	wild-type	wild-type	wild-type	wild-type	wild-type	wild-type	wild-type	wild-type	wild-type	wild-type		wild-type
P1307	79.7	1	AML-MRC-C			no	0.85	9.7	107		33	65<3n>,XXX,der(1)t(1;6)(p32;q22),der(2)t(2;17)(q32;q21),-3,der(3)t(1;3)(p32;q26),-4,der(4)(11qter->11q23::6p11->6p23::4p15->4qter),-5,-6,der(7)t(3;7)(q26;q11),+11,-16,-17,-18,+21,+22[11]/46,XX[3]	aberrant
P1308	81.8	1	AML, NOS	AML with maturation		.	2	7.1	118	2	30.5	46,XX[20]	normal	mutated	wild-type	wild-type	wild-type	mutated	wild-type	wild-type	wild-type	wild-type	wild-type	wild-type	wild-type	wild-type	wild-type	wild-type	wild-type	mutated	wild-type	wild-type	wild-type	wild-type	wild-type	wild-type	mutated	wild-type	wild-type
P1309	61	2	AML-MRC-C			no	15	8.2	100		63	40~41,XY,inv(4)(p16q26),-5,der(6)t(?5;6)(p15;p25),der(9;11)(11qter->11q10::9q10->9q34::5p15->5pter),+11,der(11)t(9;11)(p22;q13),+del(11)(p11p15)x2,-12,der(13;17)(q10;q10),-15,der(15;20)t(15;20)(p11;p13)t(?16;20)(q23;q13),-16,-18[][cp6]/46,XY[15]	aberrant						wild-type	wild-type			wild-type	wild-type
P1310	59.8	2	AML, NOS	AML with maturation		.					20	46,XY[20]	normal	wild-type	mutated	wild-type	wild-type	wild-type	wild-type	wild-type	wild-type	wild-type	wild-type	mutated	wild-type	wild-type	wild-type	wild-type	wild-type		wild-type	wild-type	wild-type	mutated	wild-type	wild-type	wild-type	wild-type	wild-type
P1311	86.2	1	AML-MRC-C			yes	1.8	9.7	243		35.5	45,XX,der(5;7)t(5;7)(q21;q21)del(5)(p13p14)[2]/46,XX,der(5;7)t(5;7)(q21;q21)del(5)(p13p14),+11[2]/45,XX,der(5;7)t(5;7)(q21;q21)del(5)(p13p14),+11,der(11)t(11;18)(p12;q12),i(11)(q10),-18[5]/46,XX[12]	aberrant	wild-type	wild-type	wild-type	mutated	wild-type	wild-type	wild-type	wild-type	wild-type	mutated	wild-type	wild-type	wild-type	wild-type	wild-type	wild-type	wild-type	wild-type	wild-type	wild-type	wild-type	wild-type	mutated	wild-type	wild-type	wild-type
P1312	81	2	not classifiable			.					30.5	46,XY[20]	normal						wild-type	wild-type			wild-type	mutated
P1313	63.9	2	AML-MRC-MLD			yes	12.8	7.1	365		22.5	46,XY[20]	normal	mutated	wild-type	wild-type		wild-type	wild-type	wild-type	wild-type	wild-type	wild-type	wild-type	wild-type	wild-type	wild-type	wild-type	wild-type	mutated	wild-type	mutated	wild-type	wild-type	wild-type	wild-type	wild-type	wild-type	wild-type
P1314	64.7	2	NPM1			.	17.91	7.1	71		32.5	46,XY[20]	normal						wild-type	mutated
P1315	59.3	2	not classifiable			.	5.4	5.9	196		25	46,XY[20]	normal											mutated
P1316	80.5	2	CBFB::MYH11			.	13.1	7	45		23	46,XY,inv(16)(p13q22)[14]/46,XY[6]	aberrant	wild-type	wild-type	wild-type	wild-type	wild-type	wild-type	wild-type	wild-type	wild-type	wild-type	wild-type	wild-type	mutated	wild-type	mutated	wild-type	wild-type	wild-type	wild-type	wild-type	wild-type	wild-type	wild-type	wild-type	mutated	wild-type
P1317	84	1	AML, NOS	AML without maturation		.					77	47,XX,+8[7]/47,XX,+21[3]/46,XX[10]	aberrant
P1318	64.3	2	NPM1			.	1.6	11.4	300		71.5	46,XY[20]	normal	wild-type	wild-type	wild-type	wild-type	wild-type	wild-type	wild-type	wild-type	wild-type	wild-type	wild-type	wild-type	wild-type	wild-type	wild-type	wild-type	wild-type	wild-type	wild-type	wild-type		wild-type	wild-type	wild-type	wild-type	wild-type
P1319	54.7	1	AML-MRC-C			no	1.5				22	47,XX,+1,der(1;13)(p10;q10),del(5)(q14q34),+dic(11;18)(p11;p11)x2,-18[2]/49,XX,+1,der(1;13)(p10;q10),del(5)(q14q34),+dic(11;18)(p11;p11)x3,-18,+22[7]/49,XX,+1,der(1;13)(p10;q10),del(5)(q14q34),+del(11)(p11p15),+dic(11;18)(p11;p11)x2,-18,+22[11]	aberrant	wild-type	wild-type	wild-type	wild-type	wild-type	wild-type	wild-type	wild-type	wild-type	wild-type	wild-type	wild-type	wild-type	wild-type	wild-type	wild-type	wild-type		wild-type	wild-type	wild-type	wild-type	mutated	wild-type	wild-type	wild-type
P1320	41.3	1	AML-MRC-C			no					25.5	46,XX,del(5)(q14q34)[3]	aberrant	wild-type	wild-type	wild-type	wild-type	wild-type	wild-type	wild-type	wild-type	wild-type	wild-type	wild-type	wild-type	wild-type	wild-type	mutated	wild-type	mutated	wild-type	wild-type	wild-type	wild-type	wild-type	wild-type	wild-type	wild-type	wild-type
P1321	87.9	2	AML, NOS	AML with minimal differentiation		.	1.4	8.4	89		85	46,XY[20]	normal	mutated	wild-type	wild-type	wild-type	wild-type	wild-type	wild-type	wild-type	wild-type	wild-type	mutated	wild-type	wild-type	wild-type	wild-type	wild-type	mutated	wild-type	wild-type	mutated	wild-type	wild-type	wild-type	wild-type	wild-type	wild-type
P1322	74.6	1	AML-MRC-C			no	3.19	8	136		24.5	46,XX,del(5)(q14q34)[17]/46,XX[3]	aberrant						wild-type	wild-type
P1323	57.5	2	AML, NOS	AML with minimal differentiation		.	3.3	8.8	201		95.5	46,XY[20]	normal	mutated	wild-type	wild-type	mutated	wild-type	wild-type	mutated	wild-type	wild-type	wild-type	mutated	wild-type	wild-type	wild-type	wild-type	wild-type	mutated	wild-type	wild-type	wild-type	wild-type	wild-type	wild-type	wild-type	wild-type	wild-type
P1324	82	1	other rare rearrangements	other MECOM	NOS	.	1.3	8.8	68	0	39.5	46,XX,t(3;12)(q26;p13)[11]/46,XX[9]	aberrant	wild-type	wild-type	wild-type	wild-type	wild-type	wild-type	wild-type	wild-type	wild-type	wild-type	wild-type	wild-type	wild-type	mutated	wild-type	wild-type	wild-type	wild-type	wild-type	wild-type	wild-type	wild-type	wild-type	wild-type	wild-type	wild-type
P1325	38.9	1	CBFB::MYH11			.					74.5	46,XX,inv(16)(p13q22)[10]/46,XX[10]	aberrant
P1326	80.1	1	other rare rearrangements	other MECOM	MRC-C	.	0.81	9.9	145		48	47,XX,+4[9]/46,XX,der(7)t(3;7)(q26;q22)[8]/46,XX[14]	aberrant
P1327	80.1	2	AML, NOS	AML with maturation		.	182.5	8.1	25	9	32.5	46,XY[20]	normal	wild-type	wild-type	wild-type	wild-type		mutated	wild-type	wild-type	wild-type	wild-type	wild-type	wild-type	wild-type	wild-type	mutated	wild-type	mutated	wild-type	wild-type	wild-type	wild-type	wild-type	wild-type	wild-type	wild-type	wild-type
P1328	61.6	1	AML, NOS	AML with maturation		.	2.4	12.6	124	0	25.5	47,XX,+8[2]/46,XX[19]	aberrant	wild-type	mutated	wild-type	wild-type	wild-type	wild-type	wild-type	wild-type	wild-type	wild-type	mutated	wild-type	wild-type	wild-type	wild-type	wild-type	wild-type	wild-type	wild-type	wild-type	wild-type	wild-type	wild-type	wild-type	wild-type	wild-type
P1329	78.9	2	NPM1			.					43	46,XY[20]	normal																							wild-type
P1330	63.5	1	NPM1			.	18.81	9	68	75	64.5	46,XX[22]	normal	wild-type	wild-type	wild-type	wild-type	wild-type	wild-type	wild-type	wild-type	wild-type	wild-type	mutated	wild-type	wild-type	wild-type	wild-type	wild-type	wild-type	wild-type	wild-type	mutated	wild-type	wild-type	wild-type	wild-type	wild-type	wild-type
P1331	75.6	1	AML, NOS	AML with minimal differentiation		.	3	13	91		48.5	46,XX[20]	normal	wild-type	wild-type	wild-type	mutated	wild-type	wild-type	wild-type	wild-type	wild-type	wild-type	mutated	wild-type	wild-type	wild-type	wild-type	wild-type	wild-type	wild-type	wild-type	wild-type	wild-type	wild-type	wild-type	wild-type	wild-type	wild-type
P1332	73.3	2	AML-MRC-C			yes	5.7	6.7	69		15.5	46,XY,del(5)(q14q34)[3]/45,XY,der(3)ins(3;4)(q26;q13q23),der(4)t(3;4)(q26;q12)t(3;6)(q26;p24),del(5)(q14q34),dic(6;16)(p24;q24),der(7)t(4;7)(q34;q11),del(12)(p12p13),-18,+22[17]	aberrant	wild-type	wild-type	wild-type	wild-type	wild-type	wild-type	wild-type	wild-type	wild-type	wild-type	wild-type	wild-type	wild-type	wild-type	wild-type	wild-type	wild-type	wild-type	wild-type	wild-type	wild-type	mutated	mutated	wild-type	wild-type	wild-type
P1333	78.9	1	AML, NOS	AML without maturation		.	6.9	7.1	162	82	78	46,XX[20]	normal
P1334	70.9	1	AML, NOS	AML with maturation		.					21	46,XX[20]	normal
P1335	46.6	2	PML::RARA			.	2.82	7.6	17		90	46,XY,t(15;17)(q24;q21)[17]/46,XY[3]	aberrant							wild-type
P1336	83	2	NPM1			.	165.51	8.9	62		75	46,XY[22]	normal	wild-type	wild-type	wild-type	wild-type	wild-type	wild-type	mutated	wild-type			wild-type	wild-type	wild-type	wild-type	wild-type	wild-type	wild-type	wild-type	wild-type	wild-type	wild-type	mutated	wild-type	wild-type	wild-type	wild-type
P1337	39.3	1	NPM1			.	45.1	9.5	39	90	81	46,XX[20]	normal	wild-type	wild-type	wild-type	mutated	wild-type	wild-type	mutated	wild-type	wild-type	mutated	wild-type	wild-type	wild-type	wild-type	wild-type	wild-type	wild-type	wild-type	wild-type	wild-type	wild-type	wild-type	wild-type	wild-type	wild-type	wild-type
P1338	66.2	2	AML, NOS	AML with minimal differentiation		.	127	11.6	250	93	81	48,XY,+13,+19[6]/46,XY[18]	aberrant	mutated	wild-type	wild-type	wild-type	wild-type	wild-type	wild-type	wild-type		wild-type	wild-type	wild-type	wild-type	wild-type	mutated	wild-type	mutated	mutated	wild-type	mutated	wild-type	wild-type	wild-type	wild-type		wild-type
P1339	81.9	1	AML-MRC-C			no	36.27	11.8	100		83	46,XX,der(7)t(7;11)(q32;q13)[16]/46,XX[5]	aberrant	wild-type	wild-type	wild-type	mutated	wild-type	mutated	wild-type	wild-type	wild-type	mutated	wild-type	wild-type	wild-type	wild-type	mutated	wild-type	wild-type	wild-type	wild-type	wild-type	wild-type	wild-type	wild-type	wild-type	wild-type	wild-type
P1340	71.3	2	other rare rearrangements	NUP98::NSD1	NOS	.	11.8	6.3	172	16	39	46,XY,t(5;11)(q35;p15)[20]	aberrant	wild-type	wild-type	wild-type	wild-type	wild-type	wild-type	mutated	wild-type	wild-type	wild-type	wild-type	wild-type	wild-type	wild-type	wild-type	wild-type	wild-type	wild-type	wild-type	wild-type	wild-type	wild-type	wild-type	wild-type		wild-type
P1341	61.9	1	AML-MRC-C			no	5.9	6.2	162		30.5	48,XX,+6,t(11;14)(q13;p11),+der(14)t(11;14)(q13;p11)[2]/46,XX[22]	aberrant	wild-type	mutated	wild-type		wild-type	wild-type	wild-type	wild-type	wild-type	wild-type	wild-type	wild-type	wild-type	wild-type	wild-type	wild-type	mutated	wild-type	wild-type	wild-type	wild-type	wild-type	wild-type	wild-type	wild-type	wild-type
P1342	57.7	2	AML-MRC-C			no	15	4.5	50	30	34	44,XY,der(1)t(1;21)(p35;q22)t(5;21)(p14;q22),der(5;14)(p10;q10),-7,der(17;21)(21pter->21q22::1p36->1p35::17p11->17qter),der(19)t(19;22)(q13;q12),+del(22)(q12q13)[13]/42,XY,der(1)t(1;21)(p35;q22)t(5;21)(p14;q22),der(5;14)(p10;q10),-7,der(11)(11pter->11q23::19q13->19q13::22q12->22q13::11q23->11qter),der(17;21)(21pter->21q22::1p36->1p35::17p11->17qter),der(19)t(19;22)(q13;q12),-22[5]/46,XY[2]	aberrant	wild-type	wild-type	wild-type	wild-type	wild-type	wild-type	wild-type	wild-type	wild-type	wild-type	wild-type	wild-type	wild-type	wild-type	wild-type	wild-type	wild-type	wild-type	wild-type	wild-type	wild-type	wild-type	mutated	wild-type	wild-type	wild-type
P1343	39.8	2	NPM1			.	109.8	11.2	140		66.5	46,XY[21]	normal	wild-type	wild-type	wild-type	mutated	wild-type	wild-type	mutated	wild-type	wild-type	wild-type	wild-type	wild-type	wild-type	wild-type	wild-type	wild-type	wild-type	wild-type	wild-type	wild-type	wild-type	wild-type	wild-type	wild-type	wild-type	wild-type
P1344	63.1	1	NPM1			.	5.3	10.7	138		23.5	46,XX[20]	normal	wild-type	wild-type	wild-type		wild-type	wild-type	mutated	wild-type	wild-type	wild-type	wild-type	wild-type	wild-type	wild-type	wild-type	wild-type	wild-type	wild-type	wild-type	wild-type	wild-type	wild-type	wild-type	wild-type	mutated	wild-type
P1345	69.4	1	NPM1			.					91.5	46,XX[20]	normal	wild-type	wild-type	wild-type	wild-type	wild-type	wild-type	mutated	wild-type	wild-type	mutated	wild-type	wild-type	wild-type	wild-type	wild-type	wild-type	wild-type	wild-type	wild-type	wild-type	wild-type	wild-type	wild-type	wild-type	wild-type	wild-type
P1346	61.6	1	AML, NOS	AML without maturation		.					62	46,XX[20]	normal
P1347	66.8	2	AML, NOS	AML with maturation		.	31.48	8.45	1279		22.5	46,XY[20]	normal												wild-type
P1348	58.4	2	NPM1			.	19.6	8.3	100		73	46,XY[20]	normal						wild-type	wild-type
P1349	44.8	1	other rare rearrangements	other KMT2A	NOS	.	94.3	10.3	30		70.5	46,XX,t(11;17;11)(q13;q21;q23)[20]	aberrant	wild-type	wild-type	wild-type	wild-type	wild-type	wild-type	wild-type	wild-type	wild-type	wild-type	wild-type	wild-type	wild-type	wild-type	mutated	wild-type	wild-type	wild-type	wild-type	wild-type	wild-type	wild-type	wild-type	wild-type		wild-type
P1350	69.2	1	NPM1			.					48	46,XX[20]	normal	wild-type	wild-type	wild-type	mutated	wild-type	wild-type	mutated	wild-type	wild-type	wild-type	wild-type	wild-type	wild-type	wild-type	wild-type	wild-type	wild-type	wild-type	wild-type	wild-type	wild-type	wild-type	wild-type	wild-type	wild-type	wild-type
P1351	88.6	2	AML-MRC-C			no					46.5	49,XY,+1,del(5)(q14q34),+11,+22[18]/51,idem,+11,+11,dup(11)(q22q24)x2[3]	aberrant							wild-type
P1352	75.7	1	NPM1			.	9.5	6.3	75		55.5	46,XX[24]	normal	wild-type	wild-type	wild-type	wild-type	wild-type	mutated	mutated	wild-type	wild-type	wild-type	wild-type	wild-type	wild-type	wild-type	wild-type		wild-type	wild-type	wild-type	wild-type	wild-type	wild-type	wild-type	wild-type	wild-type	wild-type
P1353	77.9	1	PML::RARA			.	0.5	8.8	13		0	46,XX,der(15)t(15;17)(q24;q21),ider(17)(q10)t(15;17)(q24;q21)[10]/46,XX[10]	aberrant
P1354	72.4	1	NPM1			.					73	46,XX[24]	normal	wild-type	wild-type	wild-type	mutated	wild-type	mutated	wild-type	wild-type	wild-type	wild-type	wild-type	wild-type	wild-type	wild-type	wild-type	wild-type		wild-type	wild-type	wild-type	wild-type	wild-type	wild-type	wild-type	wild-type	wild-type
P1355	78.9	2	AML-MRC-C			no	1.7	7.9	131		31	43,XY,del(5)(q21q34),der(15)t(10;15)(q24;p11)ins(10;21)(q24;q21q22),-17,-18,der(21)(::21p11->21q22::hsr::21q22->21q22::10q21->10q22::21q11->21q22::),der(22;22)(22qter->22p11::21q11->21q21::22p11->22qter)[18]/46,XY[2]	aberrant	wild-type	wild-type	wild-type	wild-type	wild-type	wild-type	wild-type	wild-type	wild-type	wild-type	wild-type	wild-type	wild-type	wild-type	wild-type	wild-type	wild-type	wild-type	wild-type	wild-type	wild-type	wild-type	mutated	wild-type	wild-type	wild-type
P1356	69.3	1	AML-MRC-C			no	8.2	6.4	15	62	67.5	46,XX,del(9)(q21q33)[13]/46,XX,del(5)(q14q34)[6]/46,XX[4]	aberrant	mutated	wild-type	wild-type	wild-type	wild-type	wild-type	wild-type	wild-type	wild-type	wild-type	wild-type	wild-type	wild-type	wild-type	wild-type	wild-type	wild-type	wild-type	wild-type	wild-type	wild-type		wild-type	wild-type	wild-type	wild-type
P1357	69.3	2	PML::RARA			.					0	46,XY,t(15;17)(q24;q21)[6]/46,XY,del(1)(p32p35),t(15;17)(q24;q21)[11]/46,XY,der(1)del(1)(p32p35)t(1;1)(q41;p21),t(15;17)(q24;q21)[4]/46,XY[1]	aberrant
P1358	68.1	2	NPM1			.	3.1	7.6	29		29.5	46,XY[20]	normal	wild-type	wild-type	wild-type	mutated	wild-type	wild-type	mutated	wild-type	wild-type	wild-type	wild-type	wild-type	wild-type	wild-type	wild-type	wild-type	wild-type	wild-type	wild-type	wild-type	wild-type		wild-type	wild-type	wild-type	wild-type
P1359	54.2	2	NPM1			.					22	46,XY[20]	normal	wild-type	wild-type	wild-type	mutated	wild-type	wild-type	mutated	wild-type	wild-type	wild-type	wild-type	wild-type	wild-type	wild-type	wild-type	wild-type	wild-type	wild-type	wild-type	wild-type	wild-type		wild-type	wild-type	wild-type	wild-type
P1360	74.8	1	AML, NOS	AML with maturation		.	1.8	10.8	149		36	46,XX[20]	normal	wild-type	mutated	wild-type	mutated	wild-type	wild-type	wild-type	wild-type	wild-type	wild-type	mutated	wild-type	wild-type	wild-type	wild-type	wild-type	wild-type	wild-type	wild-type	wild-type	wild-type	wild-type	wild-type	wild-type	wild-type	wild-type
P1361	77.1	2	AML, NOS	AML without maturation		.	27.28	10.7	88		78	46,XY[20]	normal	wild-type	wild-type	wild-type	mutated	wild-type	wild-type	mutated	wild-type	wild-type	wild-type	wild-type	wild-type	wild-type	wild-type	wild-type	wild-type	mutated	wild-type	wild-type	wild-type	wild-type	wild-type	wild-type	wild-type	wild-type	wild-type
P1362	70	1	AML, NOS	AML with maturation		.	180				84	47,XX,+4[2]/46,XX[24]	aberrant
P1363	62.6	2	PML::RARA			.	4.2		29	6		46,XY,t(15;17)(q24;q21)[13]/46,XY[7]	aberrant
P1364	84.6	1	AML-MRC-C			no	6.74	8	96	44	45.5	44,XX,der(1)t(1;22)(q44;q11),der(3;17)(3pter->3q11::17p12->17q11::3q11->3qter),inv(3)(p21q26),del(5)(q14q34),del(7)(q11q36),der(18;21)t(18;21)(q12;p11),inv(19)(p12q13)[20]	aberrant	wild-type	wild-type	wild-type	wild-type	wild-type	wild-type	wild-type	wild-type	wild-type	wild-type	wild-type	wild-type	wild-type	wild-type	wild-type	wild-type	wild-type	wild-type	wild-type	wild-type	wild-type	mutated	mutated	wild-type	wild-type	wild-type
P1365	85.7	2	AML, NOS	AML without maturation		.	11.4	8.1	29		80	46,XY[20]	normal
P1366	78.3	1	AML-MRC-C			yes	1.9	9.1	111		20	45,XX,inv(3)(p12q28),del(5)(q14q34),der(8)del(8)(q21q23)t(8;12)(q24;p13),der(9;20)(9pter->9p24::9p13->9q13::20p11->20qter),der(12)t(12;21)(p11;q11)ins(12;12)(q24;p13p13),der(21)t(?9;21)(p23;q22)[9]/46,idem,der(1)del(1)(p32p36)del(1)(q31q44),+del(20)(p11p13)[3]/48,idem,+der(8)del(8)(q21q23)t(8;12)(q24;p13),+del(20)(p11p13),+22[2]/50,idem,+der(8)del(8)(q21q23)t(8;12)(q24;p13),+der(9;20)(9pter->9p24…	aberrant	mutated	wild-type	wild-type	wild-type	wild-type	wild-type	wild-type	wild-type	wild-type	wild-type	wild-type	wild-type	wild-type	wild-type	wild-type	wild-type	wild-type	wild-type	wild-type	wild-type	wild-type	wild-type	mutated	wild-type	wild-type	wild-type
P1367	80.7	1	AML-MRC-C			no	3.1	7	14	24	40	45,XX,del(4)(q21q33),der(5)t(5;17)(q31;q21),der(6)t(4;6)(q33;q22),der(7)t(7;9)(p12;p22),der(7)t(7;21)(q11;q11),+8,der(9)inv(9)(q22q32)t(9;4)(p22;q21)t(4;7)(q25;p12)t(5;9)(q34;q34),del(12)(p11p13),-17,?inv(20)(p13q12),-21[9]/45,idem,r(16)(p11q11)[7]/46,XX[6]	aberrant
P1368	73.8	1	AML, NOS	Acute myelomonocytic leukaemia		.					35	46,XX[20]	normal
P1369	57.8	2	AML, NOS	AML with maturation		.	2.2	11.27	67		42	46,XY[20]	normal						wild-type	wild-type
P1370	73.7	2	AML-MRC-C			yes	1.39	8.9	68		20.5	43,XY,-5,der(7)t(5;7)(q34;q21),r(11)(p15q25),dic(12;14)(p13;p11),der(13)t(11;13)(q21;p11),-16,-18,+mar[7]/44,XY,-5,der(7)t(5;7)(q34;q21),r(11)(p15q25),dic(12;14)(p13;p11),der(13)t(11;13)(q21;p11),der(16;20)(20pter->20q13::16q11->16p13::20q13->20qter),+mar[4]/45,XY,-5,der(7)t(5;7)(q34;q21),+8,r(11)(p15q25),dic(12;14)(p13;p11),der(13)t(11;13)(q21;p11),der(16;20)(20pter->20q13::16q11->16p13::20q13->…	aberrant	wild-type	wild-type	wild-type	wild-type	wild-type	wild-type	wild-type	wild-type	wild-type	wild-type	wild-type	wild-type	wild-type	wild-type	wild-type	wild-type	wild-type	wild-type	wild-type	wild-type	wild-type	wild-type	mutated	wild-type	wild-type	wild-type
P1371	76.8	2	NPM1			.					27.5	46,XY[20]	normal	wild-type	wild-type	wild-type	wild-type	wild-type	mutated	wild-type	wild-type	wild-type	wild-type	mutated	wild-type	wild-type	wild-type	wild-type	wild-type	wild-type	wild-type	wild-type	mutated	mutated	wild-type	wild-type	wild-type	wild-type	wild-type
P1372	49	2	PML::RARA			.					63	46,XY,t(15;17)(q24;q21)[13]/46,XY[7]	aberrant
P1373	87.9	2	AML, NOS	AML with maturation		.	1.2	13.4	78		23	46,XY[20]	normal
P1374	90.6	2	AML, NOS	AML with maturation		.					43.5	46,XY[20]	normal	mutated	wild-type	wild-type	wild-type	wild-type	wild-type	mutated	wild-type	wild-type	wild-type	wild-type	wild-type	wild-type	wild-type	wild-type	mutated	mutated	wild-type	wild-type	wild-type	wild-type	wild-type	wild-type	wild-type	wild-type	wild-type
P1375	77.6	2	AML, NOS	AML with maturation		.	0.6	9.6	23		32	45,X,-Y[16]/46,XY[9]	aberrant
P1376	75.9	2	AML, NOS	AML with maturation		.	6.1	6.9	157		33.5	46,XY[20]	normal
P1377	85.5	1	other rare rearrangements	other MECOM	MRC-C	.	2.4	8.05	96	7	30.5	45,XX,t(3;8)(q26;q24),-7[17]/46,XX[3]	aberrant
[truncated: 811 more rows]
