# Supplementary material for: AML, NOS and AML-MRC as defined by multilineage dysplasia share a common mutation pattern which is distinct from AML-MRC as defined by MDS-related cytogenetics
Source: Leukemia. 2022 Jun 20;36(7):1939–42. doi: 10.1038/s41375-022-01631-z (PMC9252909; doi:10.1038/s41375-022-01631-z)
Supplement: Supplementary file 8 — Supplementary Table 2 [file 41375_2022_1631_MOESM8_ESM.xlsx]

## Sheet: Tabelle1
2A							2B
	Characteristic	AML, NOS	AML-MRC-MLD	AML-MRC-C	p-value for comparison of groups within the cohort			Characterisitc	AML, NOS	AML-MRC-MLD	AML-MRC-C	p-value for comparison of groups within the cohort	p-value for comparison of the same group between cohorts
	Sex=female	39%	36%	46%	p=0.036			Sex=female	40%	37%	47%	n.s.	post hoc tests n.s.
	Age	73.9 (20.1-96.2)	71.05 (26.7-87.7)	76.9 (19.5-94.8)	NOS-C: p<0.001			Age	71.3 (22-96.2)	71.05 (26.7-87.7)	75.05 (20.6-94.8)	NOS-C: p=0.007	post hoc tests n.s.
					MLD-C: p=0.049
	% Blasts in BM	46.5 (20-99.5)	26.75 (20-75.5)	39.5 (1.5-96.5)	NOS-C: p=0.02			% Blasts in BM	44.5 (20-99.5)	28 (20-75.5)	39.75 (5.5-96.5)	NOS-MLD: p<0.001	post hoc tests n.s.
					NOS-MLD: p<0.001							MLD-C: p<0.001
					MLD-C: p<0.001
	% Blasts in PB	4 (0-97)	8 (0-75)	16 (0-95)	post hoc tests n.s.			% Blasts in PB	3 (0-97)	8 (0-75)	18.5 (0-92)		post hoc tests n.s.
	WBC in 109/l	3 (0.2-396.9)	2.8 (0.72-95.8)	3 (0.5-359)	NOS-MLD: p<0.001			WBC in 109/l	2.42 (0.2-396.9)	2.9 (0.74-95.8)	3 (0.5-359)		post hoc tests n.s.
	HB in g/dl	9 (1.5-15)	8.53 (5.5-13.2)	8.4 (3.4-14.8)	NOS-C: p<0.001			HB in g/dl	9.1 (1.5-15)	8.6 (5.5-13.2)	8.6 (3.4-14.8)	NOS-C: p=0.017	post hoc tests n.s.
	PLT in 109/l	72.5 (1-1,279)	78 (4.1-830)	65 (3-696)	ANOVA n.s.			PLT in 109/l	80 (1-945)	78 (4.1-830)	68.5 (3-696)		post hoc tests n.s.
