# Supplementary material for: AML, NOS and AML-MRC as defined by multilineage dysplasia share a common mutation pattern which is distinct from AML-MRC as defined by MDS-related cytogenetics
Source: Leukemia. 2022 Jun 20;36(7):1939–42. doi: 10.1038/s41375-022-01631-z (PMC9252909; doi:10.1038/s41375-022-01631-z)
Supplement: Supplementary file 9 — Supplementary Table 3 [file 41375_2022_1631_MOESM9_ESM.xlsx]

## Sheet: Tabelle1
			RUNX1		total
			wild-type	mutated
MR genes	wild-type	n	97	23	120
		%	0.808333	0.191667	1
	mutated	n	151	94	245
		%	0.616327	0.383673	1
total		n	248	117	365
		%	0.679452	0.320548	1
